# Supplementary material for: Chronobiology of neurotropic viruses: rhythmic viral entry and arrhythmic host clocks
Source: Cell Discov. 2026 Feb 10;12:11. doi: 10.1038/s41421-026-00867-8 (PMC12886894; doi:10.1038/s41421-026-00867-8)
Supplement: Supplementary file 2 — Supplementary Table S1 [file 41421_2026_867_MOESM2_ESM.xlsx]

## Sheet: Sheet1
Table S1. List of Viruses and Their Receptors Hosted by Humans, Related to Figure 1.
Virus Name	Genus, Family	Host	Receptor Name	Information Source
Adeno-associated virus	Dependovirus	Human, vertebrates	AAVR	https://www.nature.com/articles/3301976
Australian bat lyssavirus	Lyssavirus, Rhabdoviridae	Human, bats	ncam p75ntr LDLR(low density lipoprotein)	Australian Bat Lyssavirus: Analysis of National Bat Surveillance Data from 2010 to 2016 - PubMed (nih.gov) https://pubmed.ncbi.nlm.nih.gov/24576301/
Banna virus	Seadornavirus, Reoviridae	Human, cattle, pig, mosquitoes	N-acetylneuraminic acid (Neu5Ac),N-glycolylneuraminic acid (Neu5Gc),Deaminoneuraminic acid (KDN)	https://www.sciencedirect.com/science/article/pii/S1567134816303719
Barmah forest virus	Alphavirus, Togaviridae	Human, marsupials, mosquitoes	alpha-v beta-3 integrin	Barmah Forest virus infection | Australian Government Department of Health and Aged Care
BK polyomavirus	Polyomavirus, Polyomaviridae	Human	GD3 GD1b GT1b GM1	https://www.pathologyoutlines.com/topic/kidneybkvirus.html https://www.rcsb.org/structure/4mj1
Bunyavirus La Crosse	Orthobunyavirus, Bunyaviridae	Human, deer, mosquitoes, tamias	DC-SIGN	Bunyaviruses - Medical Microbiology - NCBI Bookshelf (nih.gov)
Bunyavirus snowshoe hare	Orthobunyavirus, Bunyaviridae	Human, rodents, mosquitoes	alpha-v beta-3 integrin	Molecular Basis of Bunyavirus Transmission by Mosquitoes: Role of the Middle-Sized RNA Segment | Science
Chandipura virus	Vesiculovirus, Rhabdoviridae	Human, sandflies	alpha-v beta-3 integrin.	Structure of the low pH conformation of Chandipura virus G reveals important features in the evolution of the vesiculovirus glycoprotein - PubMed (nih.gov)
Chikungunya virus	Alphavirus, Togaviridae	Human, monkeys, mosquitoes	nectin-1,heparan sulfate proteoglycans (HSPGs), phosphatidylserine (PS), or glycosaminoglycans (GAGs), PHB1	Chikungunya Virus: Pathophysiology, Mechanism, and Modeling - PMC (nih.gov)
Coxsackievirus	Enterovirus, Picornaviridae	Human	A:ICAM-1 B:coxsackievirus and adenovirus receptor (CAR).	Coxsackievirus - Wikipedia
Crimean-Congo hemorrhagic fever virus	Nairovirus, Bunyaviridae	Human, vertebrates, ticks	DC-SIGN,Nucleolin	Host response transcriptomic analysis of Crimean-Congo hemorrhagic fever pathogenesis in the cynomolgus macaque model | Scientific Reports (nature.com)
Dengue virus	Flavivirus, Flaviviridae	Human, mosquitoes	ICAM-1,heparan sulfate proteoglycans (HSPGs),DC-SIGN,mannose receptor (MR),PHB1	Dengue virus receptor - PubMed (nih.gov)
Duvenhage virus	Lyssavirus, Rhabdoviridae	Human, mammals	not well characterized
Eastern equine encephalitis virus	Alphavirus, Togaviridae	Human, birds, mosquitoes	heparan sulfate (HS),natural resistance-associated macrophage protein 1 (NRAMP1)	Cryo-EM Structures of Eastern Equine Encephalitis Virus Reveal Mechanisms of Virus Disassembly and Antibody Neutralization - ScienceDirect. https://globalbiodefense.com/2022/02/06/cellular-receptors-identified-for-eastern-equine-encephalitis/
Ebolavirus	Ebolavirus, Filoviridae	Human, monkeys, bats	DC-SIGN, DC-SIGNR, and TIM-1,Niemann-Pick C1 ,TAM Family (Tyro3, Axl, Mer)	https://en.wikipedia.org/wiki/Ebolavirus.https://www.nejm.org/doi/full/10.1056/NEJMcibr051754;https://journals.plos.org/plospathogens/article?id=10.1371/journal.ppat.1004731
Enterovirus 71	Enterovirus,Picornaviridae	Human	VP1,Nucleolin
Echovirus 18	Enterovirus,Picornaviridae	Human	FCRN	https://pubmed.ncbi.nlm.nih.gov/35862785/
Encephalomyocarditis virus	Cardiovirus, Picornaviridae	Human, mouse, rat, pig	Glycophorin; VCAM-1;Ccr5	https://pubmed.ncbi.nlm.nih.gov/6275018/;https://www.ncbi.nlm.nih.gov/pmc/articles/PMC236847/;https://pubmed.ncbi.nlm.nih.gov/22001348/
Epstein-Barr virus	Lymphocryptovirus, Herpesviridae	Human	CD21;Ephrin receptor A2.	https://www.bing.com/search?q=receptor+of+Epstein-Barr+virus&toWww=1&redig=4E9A4766A3C54D35B9F6C05F76E0C43B;https://en.wikipedia.org/wiki/Epstein%E2%80%93Barr_virus
European bat lyssavirus	Lyssavirus, Rhabdovirus	Human, bats	same as rabies virus	https://pubmed.ncbi.nlm.nih.gov/32226078/;https://journals.plos.org/plosntds/article?id=10.1371/journal.pntd.0009845;https://pubmed.ncbi.nlm.nih.gov/14959767/
Hantaan virus	Hantavirus, Bunyaviridae	Human, rodents	Integrin ?3;30 kDa protein;	https://www.sciencedirect.com/science/article/pii/S0042682201913030;https://www.ncbi.nlm.nih.gov/pmc/articles/PMC6881143/;https://www.frontiersin.org/articles/10.3389/fmed.2021.795340/full
HCMV	Herpesviridae, Betaherpesvirinae	Human	PDGFRA,Neuropilin-2 (Nrp2),THBD,CD147,OR14I1,EphA2,EGFR,ITGB1
Hendra virus	Henipavirus, paramyxoviridae	Human, horse, bats	Ephrin-B2;Ephrin-B3	https://www.cidrap.umn.edu/host-cell-receptor-nipah-and-hendra-viruses-identified;https://www.nature.com/articles/nsmb.1435
Human adenovirus	Mastadenovirus, Adenoviridae	Human	CAR;CD46;DSG-2	https://pubmed.ncbi.nlm.nih.gov/31784892/;https://www.nature.com/articles/s41598-018-37249-4/;
Human enterovirus 68, 70	Enterovirus, Picornaviridae	Human	ICAM-5;Sialic acid;DAF	https://www.sciencedirect.com/science/article/abs/pii/S0065352722000239;https://www.ncbi.nlm.nih.gov/pmc/articles/PMC6624138/
Human herpesvirus 1	Simplexvirus, Herpesviridae	Human	HVEM;Nectin-1;gB receptors,Nucleolin	https://pubmed.ncbi.nlm.nih.gov/27981441/;https://pubmed.ncbi.nlm.nih.gov/29769337/;https://pubmed.ncbi.nlm.nih.gov/33087881/;https://pubmed.ncbi.nlm.nih.gov/19129446/;https://link.springer.com/article/10.1007/s00018-022-04300-7
Human herpesvirus 2	Simplexvirus, Herpesviridae	Human	Heparan sulfate;CR1;gD receptors;gH/gL receptors	https://www.sciencedirect.com/topics/agricultural-and-biological-sciences/human-herpesvirus-2;https://pubmed.ncbi.nlm.nih.gov/33087881/;https://en.wikipedia.org/wiki/Herpes_simplex_virus
Human herpesvirus 6	Roseolovirus, Herpesviridae	Human	CD46	https://pubmed.ncbi.nlm.nih.gov/20632802/
Human herpesvirus 7	Roseolovirus, Herpesviridae	Human	CD4	https://pubmed.ncbi.nlm.nih.gov/12829849/
Human herpesvirus 8	Rhadinovirus, Herpesviridae	Human	cell surface heparan sulfate;DC-SIGN	https://pubmed.ncbi.nlm.nih.gov/11689640/;https://pubmed.ncbi.nlm.nih.gov/25018023/
Human immunodeficiency virus	Lentivirus, Retroviridae	Human	CD4;CXCR4;CXCR5,CD81,FCRN	https://www.ncbi.nlm.nih.gov/books/NBK304351/;https://pubmed.ncbi.nlm.nih.gov/25760631/:https://link.springer.com/article/10.1007/s00705-018-3737-6:https://www.ncbi.nlm.nih.gov/pmc/articles/PMC3836734
Influenza A virus	Influenzavirus A, Orthomyxoviridae	Human, birds, pigs	sialic acid	https://pubmed.ncbi.nlm.nih.gov/21438845/
Influenza B virus	Influenzavirus B, Orthomyxoviridae	Human	sialic acid	https://www.pnas.org/doi/10.1073/pnas.0708363104
Influenza C virus	Influenzavirus C, Orthomyxoviridae	Human	sialic acid	https://www.nature.com/articles/s41467-021-21818-9
Japanese encephalitis virus	Flavivirus, Flaviviridae	Human, horses, birds, mosquitoes	not well characterized
JC polyomavirus	Polyomavirus, Polyomaviridae	Human	not well characterized
Junin arenavirus	Arenavirus, Arenaviridae	Human, rodents	human transferrin receptor 1 (hTfR1)	https://pubmed.ncbi.nlm.nih.gov/31748396/
KI Polyomavirus	Polyomavirus, Polyomaviridae	Human	not well characterized
Lagos bat virus	Lyssavirus, Rhabdoviridae	Human, mammals	not well characterized
Lake Victoria marburgvirus	Marburgvirus, Filoviridae	Human, monkeys, bats	TIM-1	https://www.pnas.org/doi/10.1073/pnas.1019030108
Langat virus	Flavivirus, Flaviviridae	Human, ticks	not well characterized
Louping ill virus	Flavivirus, Flaviviridae	Human, mammals, ticks	not well characterized
Lymphocytic choriomeningitis virus	Arenavirus, Arenaviridae	Human, rodents	alpha-dystroglycan (alpha-DG)	https://www.pnas.org/doi/10.1073/pnas.2119676119
Machupo virus	Arenavirus, Arenaviridae	Human, monkeys, mouse	transferrin receptor 1(TfR1)	https://journals.plos.org/plosone/article?id=10.1371/journal.pone.0021398
Mammalian orthorubulavirus 5 (Simian virus 5)	Rubulavirus, Paramyxoviridae	Human, dog	not well characterized
Mayaro virus	Alphavirus, Togaviridae	Human, mosquitoes	not well characterized
Measles virus	Morbilivirus, Paramyxoviridae	Human	CD46, signaling lymphocyte activation molecule family member 1 (SLAMF1), and Nectin-4	https://pubmed.ncbi.nlm.nih.gov/15248250/;https://www.nature.com/articles/nsmb.2432
MERS coronavirus	Betacoronavirus, Coronaviridae	Human, Tomb bat	dipeptidyl peptidase 4 (DPP4)	https://www.nature.com/articles/cr201392/
Mokola virus	Lyssavirus, Rhabdoviridae	Human, rodents, cat, dog shrew	not well characterized
Mumps virus	Rubulavirus, Paramyxoviridae	Human	trisaccharide containing ?2,3-linked sialic acid	https://www.pnas.org/doi/10.1073/pnas.1608383113
Murray valley encephalitis virus	Flavivirus	Human, mosquitoes	not well characterized
Nipah virus	Henipavirus, Paramyxoviridae	Human, bats	ephrinB2; ephrinB3	https://pubmed.ncbi.nlm.nih.gov/16007075/
O'nyong-nyong virus	Alphavirus, Togaviridae	Human, mosquitoes	Mxra8	https://www.nature.com/articles/s41586-018-0121-3/
Orf virus	Parapoxvirus, Poxviridae	Human, mammals	not well characterized
Oropouche virus	Orthobunyavirus	Human, wild animals(sloths)	low-density lipoprotein-related protein 1 (Lrp1)	https://www.pnas.org/doi/10.1073/pnas.2204706119
Poliovirus	Enterovirus, Picornaviridae	Human, mammals	CD155	https://pubmed.ncbi.nlm.nih.gov/28870470/
Punta toro phlebovirus	Phlebovirus, Bunyaviridae	Human, sandflies	not well characterized
Rabies virus	Lyssavirus, Rhabdoviridae	Human, mammals	p75ntr;grm2;ncam1;nAchR	https://pubmed.ncbi.nlm.nih.gov/15804965/;https://pubmed.ncbi.nlm.nih.gov/30028877/
Rift valley fever virus	Phlebovirus, Bunyaviridae	Human, mammals, mosquitoes, sandflies	LDL receptor-related protein 1 (LRP1)	https://pubmed.ncbi.nlm.nih.gov/34559984/
Ross river virus	Alphavirus, Togaviridae	Human, mosquitoes, marsupials	Mxra8	https://pubmed.ncbi.nlm.nih.gov/37036079/
Rubella virus	Rubivirus, Togaviridae	Human	myelin oligodendrocyte glycoprotein (MOG)	https://www.ncbi.nlm.nih.gov/pmc/articles/PMC4514442/
Sagiyama virus	Alphavirus, Togaviridae	Human, horse, pig, mosquitoes	not well characterized
Semliki forest virus	Alphavirus, Togaviridae	Human, birds, hedgehog, mosquitoes	very-low-density lipoprotein receptor (VLDLR)	https://www.cell.com/cell/fulltext/S0092-8674%2823%2900329-X
Seoul virus	Hantavirus, Bunyavirus	Human, rats	integrin ?v?3	https://pubmed.ncbi.nlm.nih.gov/31181690/
Sindbis virus	Alphavirus, Togaviridae	Human, birds, mosquitoes	high-affinity laminin receptor; very low-density lipoprotein receptor (VLDLR);	https://pubmed.ncbi.nlm.nih.gov/7913360/;https://www.nature.com/articles/s41586-021-04326-0
St. louis encephalitis virus	Flavivirus, Flaviviridae	Human, birds, mosquitoes	alpha-v beta-3 integrin	https://www.cdc.gov/sle/index.html
Tick-borne powassan virus	Flavivirus, Flaviviridae	Human, ticks	sialic acid	https://www.sciencedirect.com/science/article/pii/S2590053621001270
Venezuelan equine encephalitis virus	Alphavirus, Togaviridae	Human, rodents, mosquitoes	LDLRAD3	https://www.nature.com/articles/s41586-021-03909-1
Vesicular stomatitis virus	Vesiculovirus, Rhabdoviridae	Human, cattle, horse, pig, flies	low-density lipoprotein receptor (LDL-R)	https://www.nature.com/articles/s41467-018-03432-4
West Nile virus	Flavivirus, Flaviviridae	Human, birds, ticks, mosquitoes	alpha v beta 3 integrin, DC-SIGN	https://www.nature.com/articles/s41598-021-99696-w,https://pubmed.ncbi.nlm.nih.gov/15475343/
Western equine encephalitis virus	Alphavirus, Togaviridae	Human, vertebrates, mosquitoes	not well characterized
Yellow fever virus	Flavivirus, Flaviviridae	Human, monkeys, mosquitoes	not well characterized
Zika virus	Flavivirus, Flaviviridae	Human, monkeys, mosquitoes	AXL,DC-SIGN,TIM-1,Tyro3	https://pubmed.ncbi.nlm.nih.gov/29267925/;https://pmc.ncbi.nlm.nih.gov/articles/PMC5977226/
