# Supplementary material for: Chronobiology of neurotropic viruses: rhythmic viral entry and arrhythmic host clocks
Source: Cell Discov. 2026 Feb 10;12:11. doi: 10.1038/s41421-026-00867-8 (PMC12886894; doi:10.1038/s41421-026-00867-8)
Supplement: Supplementary file 3 — Supplementary Table S2 [file 41421_2026_867_MOESM3_ESM.xlsx]

## Sheet: Nishigahara-G
Table S2. List of host proteins that bind to rabies virus strain Nishigahara glycoprotein identified by AP-MS; related to Figure 6.
Bait	Entry.name	AVG
Nishigahara-G	sp|Q13501|SQSTM_HUMAN	5.5877
Nishigahara-G	sp|Q01813|PFKAP_HUMAN	5.408
Nishigahara-G	sp|P07237|PDIA1_HUMAN	5.2496
Nishigahara-G	sp|P07478|TRY2_HUMAN	4.9992
Nishigahara-G	sp|P26599|PTBP1_HUMAN	4.8121
Nishigahara-G	sp|O75643|U520_HUMAN	4.7811
Nishigahara-G	sp|Q9NZI8|IF2B1_HUMAN	4.7667
Nishigahara-G	sp|O60613|SEP15_HUMAN	4.7641
Nishigahara-G	sp|P08708|RS17_HUMAN	4.7602
Nishigahara-G	sp|P09211|GSTP1_HUMAN	4.7501
Nishigahara-G	sp|P67809|YBOX1_HUMAN	4.6562
Nishigahara-G	sp|Q86V81|THOC4_HUMAN	4.6541
Nishigahara-G	sp|P05141|ADT2_HUMAN	4.6354
Nishigahara-G	sp|O15155|BET1_HUMAN	4.6063
Nishigahara-G	sp|Q9HCN8|SDF2L_HUMAN	4.5306
Nishigahara-G	sp|P02751|FINC_HUMAN	4.4551
Nishigahara-G	tr|Q6IPH7|Q6IPH7_HUMAN	4.4373
Nishigahara-G	sp|P55795|HNRH2_HUMAN	4.3512
Nishigahara-G	sp|P07910|HNRPC_HUMAN	4.3449
Nishigahara-G	sp|P52292|IMA1_HUMAN	4.3424
Nishigahara-G	sp|Q15365|PCBP1_HUMAN	4.3191
Nishigahara-G	sp|P83369|LSM11_HUMAN	4.3122
Nishigahara-G	tr|M0R2L9|M0R2L9_HUMAN	4.2594
Nishigahara-G	sp|P06748|NPM_HUMAN	4.2194
Nishigahara-G	sp|Q9P2W9|STX18_HUMAN	4.2177
Nishigahara-G	sp|P07355|ANXA2_HUMAN	4.1853
Nishigahara-G	sp|Q14257|RCN2_HUMAN	4.1811
Nishigahara-G	sp|Q99832|TCPH_HUMAN	4.1696
Nishigahara-G	sp|P16989|YBOX3_HUMAN	4.1574
Nishigahara-G	sp|Q9BX40|LS14B_HUMAN	4.1542
Nishigahara-G	sp|P78371|TCPB_HUMAN	4.1403
Nishigahara-G	sp|Q16637|SMN_HUMAN	4.139
Nishigahara-G	sp|O00303|EIF3F_HUMAN	4.1331
Nishigahara-G	sp|O60884|DNJA2_HUMAN	4.1115
Nishigahara-G	sp|O60499|STX10_HUMAN	4.0889
Nishigahara-G	sp|P05387|RLA2_HUMAN	4.0823
Nishigahara-G	tr|H7BZJ3|H7BZJ3_HUMAN	4.0609
Nishigahara-G	sp|O75534|CSDE1_HUMAN	4.0529
Nishigahara-G	sp|P83731|RL24_HUMAN	4.0265
Nishigahara-G	sp|P50914|RL14_HUMAN	4.0102
Nishigahara-G	sp|O75531|BAF_HUMAN	3.9559
Nishigahara-G	sp|Q9Y3Y2|CHTOP_HUMAN	3.943
Nishigahara-G	sp|P62854|RS26_HUMAN	3.9289
Nishigahara-G	sp|Q9P2R3|ANFY1_HUMAN	3.9124
Nishigahara-G	sp|Q13283|G3BP1_HUMAN	3.9096
Nishigahara-G	sp|Q13185|CBX3_HUMAN	3.8526
Nishigahara-G	tr|B4E106|B4E106_HUMAN	3.8519
Nishigahara-G	sp|P43243|MATR3_HUMAN	3.8384
Nishigahara-G	sp|O95292|VAPB_HUMAN	3.8283
Nishigahara-G	sp|Q9NQ39|RS10L_HUMAN	3.798
Nishigahara-G	sp|Q14103|HNRPD_HUMAN	3.791
Nishigahara-G	sp|Q14694|UBP10_HUMAN	3.7832
Nishigahara-G	sp|O14967|CLGN_HUMAN	3.7784
Nishigahara-G	sp|P63208|SKP1_HUMAN	3.7763
Nishigahara-G	sp|P63261|ACTG_HUMAN	3.7671
Nishigahara-G	sp|Q8N4V1|MMGT1_HUMAN	3.7544
Nishigahara-G	sp|Q6NUQ1|RINT1_HUMAN	3.7482
Nishigahara-G	sp|P40227|TCPZ_HUMAN	3.7319
Nishigahara-G	sp|P52597|HNRPF_HUMAN	3.7212
Nishigahara-G	sp|P05388|RLA0_HUMAN	3.7197
Nishigahara-G	sp|Q8NHW5|RLA0L_HUMAN	3.7108
Nishigahara-G	sp|P35579|MYH9_HUMAN	3.7099
Nishigahara-G	sp|Q58FF6|H90B4_HUMAN	3.7028
Nishigahara-G	sp|P62829|RL23_HUMAN	3.6982
Nishigahara-G	sp|O75489|NDUS3_HUMAN	3.6917
Nishigahara-G	sp|P62241|RS8_HUMAN	3.6804
Nishigahara-G	sp|Q5T9A4|ATD3B_HUMAN	3.6804
Nishigahara-G	sp|Q14157|UBP2L_HUMAN	3.6699
Nishigahara-G	sp|Q8WVM8|SCFD1_HUMAN	3.6523
Nishigahara-G	sp|P31689|DNJA1_HUMAN	3.6402
Nishigahara-G	sp|Q6P3W7|SCYL2_HUMAN	3.6323
Nishigahara-G	sp|Q29RF7|PDS5A_HUMAN	3.6287
Nishigahara-G	sp|Q16891|MIC60_HUMAN	3.628
Nishigahara-G	sp|P04844|RPN2_HUMAN	3.6257
Nishigahara-G	sp|P46778|RL21_HUMAN	3.6246
Nishigahara-G	sp|Q9H4L5|OSBL3_HUMAN	3.6143
Nishigahara-G	sp|O14828|SCAM3_HUMAN	3.606
Nishigahara-G	sp|Q9NYU2|UGGG1_HUMAN	3.5971
Nishigahara-G	sp|Q8WWY3|PRP31_HUMAN	3.5963
Nishigahara-G	sp|O00410|IPO5_HUMAN	3.5914
Nishigahara-G	sp|P49368|TCPG_HUMAN	3.5774
Nishigahara-G	sp|O00425|IF2B3_HUMAN	3.5713
Nishigahara-G	sp|Q9UH99|SUN2_HUMAN	3.5447
Nishigahara-G	sp|P63220|RS21_HUMAN	3.5436
Nishigahara-G	sp|O00469|PLOD2_HUMAN	3.5433
Nishigahara-G	sp|O43264|ZW10_HUMAN	3.5415
Nishigahara-G	sp|O14980|XPO1_HUMAN	3.5369
Nishigahara-G	sp|Q58FF8|H90B2_HUMAN	3.5365
Nishigahara-G	sp|Q07021|C1QBP_HUMAN	3.5291
Nishigahara-G	sp|Q04837|SSBP_HUMAN	3.5287
Nishigahara-G	sp|Q9Y224|CN166_HUMAN	3.5229
Nishigahara-G	sp|P06576|ATPB_HUMAN	3.5208
Nishigahara-G	sp|Q9Y3F4|STRAP_HUMAN	3.5095
Nishigahara-G	sp|Q15084|PDIA6_HUMAN	3.5063
Nishigahara-G	sp|P55884|EIF3B_HUMAN	3.4894
Nishigahara-G	sp|P32969|RL9_HUMAN	3.4819
Nishigahara-G	sp|P07437|TBB5_HUMAN	3.4741
Nishigahara-G	sp|P35251|RFC1_HUMAN	3.4731
Nishigahara-G	sp|P42167|LAP2B_HUMAN	3.4715
Nishigahara-G	sp|Q9Y5M8|SRPRB_HUMAN	3.4485
Nishigahara-G	sp|P54105|ICLN_HUMAN	3.432
Nishigahara-G	sp|Q14697|GANAB_HUMAN	3.431
Nishigahara-G	sp|Q92945|FUBP2_HUMAN	3.4193
Nishigahara-G	sp|Q99613|EIF3C_HUMAN	3.4131
Nishigahara-G	sp|P55209|NP1L1_HUMAN	3.4116
Nishigahara-G	sp|P25205|MCM3_HUMAN	3.4049
Nishigahara-G	sp|B2RXH8|HNRC2_HUMAN	3.4024
Nishigahara-G	sp|P08195|4F2_HUMAN	3.4021
Nishigahara-G	sp|P31942|HNRH3_HUMAN	3.3982
Nishigahara-G	sp|O43318|M3K7_HUMAN	3.3981
Nishigahara-G	sp|P53985|MOT1_HUMAN	3.3896
Nishigahara-G	sp|P11021|GRP78_HUMAN	3.3815
Nishigahara-G	sp|P05023|AT1A1_HUMAN	3.3713
Nishigahara-G	sp|Q14739|LBR_HUMAN	3.3682
Nishigahara-G	sp|P27824|CALX_HUMAN	3.3651
Nishigahara-G	sp|Q8ND56|LS14A_HUMAN	3.3605
Nishigahara-G	sp|P10809|CH60_HUMAN	3.3598
Nishigahara-G	sp|P08238|HS90B_HUMAN	3.3582
Nishigahara-G	sp|P39023|RL3_HUMAN	3.3519
Nishigahara-G	sp|Q9NZ43|USE1_HUMAN	3.3452
Nishigahara-G	sp|Q86VP6|CAND1_HUMAN	3.3444
Nishigahara-G	sp|P22234|PUR6_HUMAN	3.3376
Nishigahara-G	sp|P63244|RACK1_HUMAN	3.3335
Nishigahara-G	sp|Q9BS26|ERP44_HUMAN	3.3259
Nishigahara-G	sp|P34931|HS71L_HUMAN	3.3225
Nishigahara-G	sp|O15371|EIF3D_HUMAN	3.3183
Nishigahara-G	sp|P57678|GEMI4_HUMAN	3.3155
Nishigahara-G	sp|P11142|HSP7C_HUMAN	3.3064
Nishigahara-G	sp|Q07812|BAX_HUMAN	3.3059
Nishigahara-G	sp|P09874|PARP1_HUMAN	3.3036
Nishigahara-G	sp|P62701|RS4X_HUMAN	3.3026
Nishigahara-G	sp|Q15750|TAB1_HUMAN	3.3021
Nishigahara-G	sp|P46821|MAP1B_HUMAN	3.2929
Nishigahara-G	sp|Q5UIP0|RIF1_HUMAN	3.2882
Nishigahara-G	sp|Q9BQA1|MEP50_HUMAN	3.2806
Nishigahara-G	sp|Q8TDY2|RBCC1_HUMAN	3.2776
Nishigahara-G	sp|Q52LJ0|FA98B_HUMAN	3.275
Nishigahara-G	sp|P50990|TCPQ_HUMAN	3.2729
Nishigahara-G	sp|Q9NVI7|ATD3A_HUMAN	3.2656
Nishigahara-G	sp|P62316|SMD2_HUMAN	3.255
Nishigahara-G	sp|O75688|PPM1B_HUMAN	3.2514
Nishigahara-G	sp|O15523|DDX3Y_HUMAN	3.2503
Nishigahara-G	sp|A2RRP1|NBAS_HUMAN	3.2489
Nishigahara-G	sp|P0DMV9|HS71B_HUMAN	3.2485
Nishigahara-G	sp|Q9BYD3|RM04_HUMAN	3.2336
Nishigahara-G	sp|O75396|SC22B_HUMAN	3.2332
Nishigahara-G	sp|Q7Z6Z7|HUWE1_HUMAN	3.2271
Nishigahara-G	sp|P35030|TRY3_HUMAN	3.2236
Nishigahara-G	sp|P47914|RL29_HUMAN	3.2236
Nishigahara-G	sp|P08865|RSSA_HUMAN	3.2228
Nishigahara-G	sp|P05455|LA_HUMAN	3.2192
Nishigahara-G	tr|A0A125QYY9|A0A125QYY9_HUMAN	3.2127
Nishigahara-G	sp|O76021|RL1D1_HUMAN	3.2091
Nishigahara-G	sp|P62266|RS23_HUMAN	3.209
Nishigahara-G	sp|P27694|RFA1_HUMAN	3.2078
Nishigahara-G	sp|O75477|ERLN1_HUMAN	3.2057
Nishigahara-G	sp|Q92522|H1X_HUMAN	3.1933
Nishigahara-G	sp|P48643|TCPE_HUMAN	3.1932
Nishigahara-G	sp|P62913|RL11_HUMAN	3.1901
Nishigahara-G	sp|Q9BQE3|TBA1C_HUMAN	3.1781
Nishigahara-G	sp|Q86U42|PABP2_HUMAN	3.1766
Nishigahara-G	sp|P52272|HNRPM_HUMAN	3.1734
Nishigahara-G	sp|P27708|PYR1_HUMAN	3.1715
Nishigahara-G	sp|P46782|RS5_HUMAN	3.1589
Nishigahara-G	sp|Q8IY17|PLPL6_HUMAN	3.1587
Nishigahara-G	sp|Q9BZF3|OSBL6_HUMAN	3.1555
Nishigahara-G	sp|P30050|RL12_HUMAN	3.1539
Nishigahara-G	sp|Q07065|CKAP4_HUMAN	3.1505
Nishigahara-G	sp|Q15717|ELAV1_HUMAN	3.1502
Nishigahara-G	sp|P33778|H2B1B_HUMAN	3.1498
Nishigahara-G	sp|Q6PKG0|LARP1_HUMAN	3.1494
Nishigahara-G	sp|O60831|PRAF2_HUMAN	3.1456
Nishigahara-G	sp|P35244|RFA3_HUMAN	3.1454
Nishigahara-G	sp|Q96EY1|DNJA3_HUMAN	3.1447
Nishigahara-G	sp|P12236|ADT3_HUMAN	3.1437
Nishigahara-G	sp|P25705|ATPA_HUMAN	3.1425
Nishigahara-G	sp|P16615|AT2A2_HUMAN	3.1415
Nishigahara-G	sp|Q12906|ILF3_HUMAN	3.1414
Nishigahara-G	sp|Q6N021|TET2_HUMAN	3.1412
Nishigahara-G	sp|Q9BY77|PDIP3_HUMAN	3.141
Nishigahara-G	sp|P54652|HSP72_HUMAN	3.1348
Nishigahara-G	sp|P13639|EF2_HUMAN	3.1292
Nishigahara-G	sp|P31943|HNRH1_HUMAN	3.1257
Nishigahara-G	sp|P35232|PHB_HUMAN	3.1201
Nishigahara-G	sp|P55072|TERA_HUMAN	3.1171
Nishigahara-G	sp|Q00839|HNRPU_HUMAN	3.1148
Nishigahara-G	sp|P52732|KIF11_HUMAN	3.1121
Nishigahara-G	sp|Q9Y230|RUVB2_HUMAN	3.1081
Nishigahara-G	sp|Q5JRA6|MIA3_HUMAN	3.1067
Nishigahara-G	sp|P38646|GRP75_HUMAN	3.106
Nishigahara-G	sp|Q9H3U1|UN45A_HUMAN	3.1047
Nishigahara-G	sp|P61978|HNRPK_HUMAN	3.1039
Nishigahara-G	sp|P68371|TBB4B_HUMAN	3.0997
Nishigahara-G	sp|Q9P0L0|VAPA_HUMAN	3.0981
Nishigahara-G	sp|P14625|ENPL_HUMAN	3.0975
Nishigahara-G	sp|Q8TC07|TBC15_HUMAN	3.0969
Nishigahara-G	sp|P17987|TCPA_HUMAN	3.0963
Nishigahara-G	sp|Q92542|NICA_HUMAN	3.089
Nishigahara-G	sp|Q9P219|DAPLE_HUMAN	3.0889
Nishigahara-G	sp|P38159|RBMX_HUMAN	3.0844
Nishigahara-G	sp|P39656|OST48_HUMAN	3.0835
Nishigahara-G	sp|P10599|THIO_HUMAN	3.0816
Nishigahara-G	sp|Q9ULX6|AKP8L_HUMAN	3.0705
Nishigahara-G	sp|Q9UHV9|PFD2_HUMAN	3.0697
Nishigahara-G	sp|P51114|FXR1_HUMAN	3.069
Nishigahara-G	sp|Q08J23|NSUN2_HUMAN	3.062
Nishigahara-G	sp|Q9BRS2|RIOK1_HUMAN	3.0549
Nishigahara-G	sp|Q14974|IMB1_HUMAN	3.0487
Nishigahara-G	sp|Q8N5C8|TAB3_HUMAN	3.0458
Nishigahara-G	sp|P35637|FUS_HUMAN	3.0422
Nishigahara-G	sp|Q9BUA3|CK084_HUMAN	3.0387
Nishigahara-G	sp|Q13263|TIF1B_HUMAN	3.0363
Nishigahara-G	sp|P61925|IPKA_HUMAN	3.0347
Nishigahara-G	sp|Q14498|RBM39_HUMAN	3.0295
Nishigahara-G	sp|P12268|IMDH2_HUMAN	3.0209
Nishigahara-G	sp|Q92947|GCDH_HUMAN	3.016
Nishigahara-G	sp|P04843|RPN1_HUMAN	3.0136
Nishigahara-G	sp|Q12981|SEC20_HUMAN	3.0106
Nishigahara-G	sp|Q9UBS4|DJB11_HUMAN	2.9946
Nishigahara-G	sp|Q9UNL2|SSRG_HUMAN	2.9904
Nishigahara-G	sp|P48634|PRC2A_HUMAN	2.9864
Nishigahara-G	sp|P68104|EF1A1_HUMAN	2.9863
Nishigahara-G	sp|O60568|PLOD3_HUMAN	2.9818
Nishigahara-G	sp|O14983|AT2A1_HUMAN	2.9776
Nishigahara-G	sp|P11940|PABP1_HUMAN	2.9775
Nishigahara-G	sp|O95071|UBR5_HUMAN	2.9679
Nishigahara-G	sp|Q8TEX9|IPO4_HUMAN	2.9675
Nishigahara-G	sp|P15927|RFA2_HUMAN	2.9652
Nishigahara-G	sp|P32119|PRDX2_HUMAN	2.9652
Nishigahara-G	sp|O75487|GPC4_HUMAN	2.9633
Nishigahara-G	sp|O94905|ERLN2_HUMAN	2.9623
Nishigahara-G	sp|P62081|RS7_HUMAN	2.9597
Nishigahara-G	sp|Q07020|RL18_HUMAN	2.9553
Nishigahara-G	sp|P78527|PRKDC_HUMAN	2.9552
Nishigahara-G	sp|P61981|1433G_HUMAN	2.9534
Nishigahara-G	sp|Q15029|U5S1_HUMAN	2.9523
Nishigahara-G	sp|Q16531|DDB1_HUMAN	2.9519
Nishigahara-G	sp|Q15758|AAAT_HUMAN	2.9507
Nishigahara-G	sp|Q9NRA8|4ET_HUMAN	2.9477
Nishigahara-G	sp|P30154|2AAB_HUMAN	2.9421
Nishigahara-G	sp|P62857|RS28_HUMAN	2.9382
Nishigahara-G	sp|P35268|RL22_HUMAN	2.936
Nishigahara-G	sp|O95347|SMC2_HUMAN	2.9346
Nishigahara-G	sp|P62304|RUXE_HUMAN	2.9318
Nishigahara-G	sp|P15880|RS2_HUMAN	2.929
Nishigahara-G	sp|P23396|RS3_HUMAN	2.9247
Nishigahara-G	sp|P78347|GTF2I_HUMAN	2.9239
Nishigahara-G	sp|Q15208|STK38_HUMAN	2.9178
Nishigahara-G	tr|Q53F64|Q53F64_HUMAN	2.9176
Nishigahara-G	sp|O60506|HNRPQ_HUMAN	2.9139
Nishigahara-G	sp|Q96L58|B3GT6_HUMAN	2.9115
Nishigahara-G	sp|O75122|CLAP2_HUMAN	2.9088
Nishigahara-G	sp|Q16875|F263_HUMAN	2.9086
Nishigahara-G	sp|Q5TAX3|TUT4_HUMAN	2.8949
Nishigahara-G	sp|Q92841|DDX17_HUMAN	2.8936
Nishigahara-G	sp|Q9UBB4|ATX10_HUMAN	2.8897
Nishigahara-G	sp|Q9BVA1|TBB2B_HUMAN	2.8893
Nishigahara-G	sp|P27635|RL10_HUMAN	2.8867
Nishigahara-G	sp|Q05707|COEA1_HUMAN	2.8865
Nishigahara-G	sp|Q8WVX9|FACR1_HUMAN	2.8685
Nishigahara-G	sp|P14678|RSMB_HUMAN	2.8574
Nishigahara-G	sp|Q7L2E3|DHX30_HUMAN	2.8569
Nishigahara-G	sp|P19474|RO52_HUMAN	2.8548
Nishigahara-G	sp|O43175|SERA_HUMAN	2.8538
Nishigahara-G	sp|P62987|RL40_HUMAN	2.8516
Nishigahara-G	sp|Q9Y4F1|FARP1_HUMAN	2.8396
Nishigahara-G	sp|Q7Z353|HDX_HUMAN	2.8391
Nishigahara-G	sp|Q9BUJ2|HNRL1_HUMAN	2.8355
Nishigahara-G	sp|Q92616|GCN1_HUMAN	2.8346
Nishigahara-G	sp|Q8NC51|PAIRB_HUMAN	2.8289
Nishigahara-G	sp|P42166|LAP2A_HUMAN	2.8231
Nishigahara-G	sp|P78559|MAP1A_HUMAN	2.8197
Nishigahara-G	sp|P62318|SMD3_HUMAN	2.8148
Nishigahara-G	sp|P10155|RO60_HUMAN	2.8121
Nishigahara-G	sp|O14744|ANM5_HUMAN	2.8106
Nishigahara-G	sp|P11388|TOP2A_HUMAN	2.8097
Nishigahara-G	sp|Q13435|SF3B2_HUMAN	2.8097
Nishigahara-G	sp|Q13148|TADBP_HUMAN	2.8081
Nishigahara-G	sp|Q9UNE7|CHIP_HUMAN	2.8015
Nishigahara-G	sp|P12956|XRCC6_HUMAN	2.7987
Nishigahara-G	sp|Q9NR30|DDX21_HUMAN	2.7982
Nishigahara-G	sp|P62424|RL7A_HUMAN	2.7925
Nishigahara-G	sp|P62899|RL31_HUMAN	2.7891
Nishigahara-G	sp|Q15233|NONO_HUMAN	2.789
Nishigahara-G	sp|Q01804|OTUD4_HUMAN	2.7887
Nishigahara-G	sp|Q92643|GPI8_HUMAN	2.7835
Nishigahara-G	sp|O60264|SMCA5_HUMAN	2.7814
Nishigahara-G	sp|O95831|AIFM1_HUMAN	2.7793
Nishigahara-G	sp|Q13472|TOP3A_HUMAN	2.7781
Nishigahara-G	sp|P30101|PDIA3_HUMAN	2.7747
Nishigahara-G	sp|P26196|DDX6_HUMAN	2.7743
Nishigahara-G	sp|Q9BVC6|TM109_HUMAN	2.7734
Nishigahara-G	sp|P46776|RL27A_HUMAN	2.7717
Nishigahara-G	sp|Q9UHX1|PUF60_HUMAN	2.7717
Nishigahara-G	sp|Q92499|DDX1_HUMAN	2.7658
Nishigahara-G	sp|P16403|H12_HUMAN	2.7624
Nishigahara-G	sp|Q99735|MGST2_HUMAN	2.7588
Nishigahara-G	sp|Q9H2U1|DHX36_HUMAN	2.757
Nishigahara-G	sp|P01116|RASK_HUMAN	2.7366
Nishigahara-G	sp|Q96KK5|H2A1H_HUMAN	2.736
Nishigahara-G	sp|Q1KMD3|HNRL2_HUMAN	2.7311
Nishigahara-G	sp|Q9UHI6|DDX20_HUMAN	2.7298
Nishigahara-G	sp|O75340|PDCD6_HUMAN	2.7287
Nishigahara-G	sp|P50402|EMD_HUMAN	2.7259
Nishigahara-G	sp|Q02539|H11_HUMAN	2.725
Nishigahara-G	sp|Q9H3N1|TMX1_HUMAN	2.7243
Nishigahara-G	sp|P61247|RS3A_HUMAN	2.717
Nishigahara-G	sp|Q9BY49|PECR_HUMAN	2.7153
Nishigahara-G	sp|P62736|ACTA_HUMAN	2.7152
Nishigahara-G	sp|Q99623|PHB2_HUMAN	2.7024
Nishigahara-G	sp|O00165|HAX1_HUMAN	2.7016
Nishigahara-G	sp|P62263|RS14_HUMAN	2.6955
Nishigahara-G	sp|Q9Y678|COPG1_HUMAN	2.6952
Nishigahara-G	IGH1M_MOUSE	2.688
Nishigahara-G	sp|Q15334|L2GL1_HUMAN	2.6876
Nishigahara-G	sp|P13995|MTDC_HUMAN	2.6818
Nishigahara-G	sp|P13667|PDIA4_HUMAN	2.6721
Nishigahara-G	sp|O43143|DHX15_HUMAN	2.6704
Nishigahara-G	sp|Q96TC7|RMD3_HUMAN	2.6556
Nishigahara-G	sp|P33992|MCM5_HUMAN	2.6543
Nishigahara-G	sp|Q92973|TNPO1_HUMAN	2.65
Nishigahara-G	sp|O95816|BAG2_HUMAN	2.6427
Nishigahara-G	sp|P62805|H4_HUMAN	2.639
Nishigahara-G	sp|Q9Y3I0|RTCB_HUMAN	2.6379
Nishigahara-G	sp|P54132|BLM_HUMAN	2.6342
Nishigahara-G	sp|P45880|VDAC2_HUMAN	2.6324
Nishigahara-G	tr|B4DEC9|B4DEC9_HUMAN	2.6279
Nishigahara-G	sp|Q9HCE1|MOV10_HUMAN	2.6257
Nishigahara-G	sp|P46781|RS9_HUMAN	2.6243
Nishigahara-G	sp|P17980|PRS6A_HUMAN	2.6241
Nishigahara-G	sp|P30153|2AAA_HUMAN	2.6215
Nishigahara-G	sp|Q9P1Y5|CAMP3_HUMAN	2.6209
Nishigahara-G	sp|P35610|SOAT1_HUMAN	2.6119
Nishigahara-G	sp|P62269|RS18_HUMAN	2.6079
Nishigahara-G	sp|Q9NZC9|SMAL1_HUMAN	2.6046
Nishigahara-G	sp|P46783|RS10_HUMAN	2.6023
Nishigahara-G	tr|A0A024RBS1|A0A024RBS1_HUMAN	2.6014
Nishigahara-G	sp|Q13162|PRDX4_HUMAN	2.6007
Nishigahara-G	sp|Q92626|PXDN_HUMAN	2.5988
Nishigahara-G	sp|Q14444|CAPR1_HUMAN	2.592
Nishigahara-G	sp|Q32P28|P3H1_HUMAN	2.5914
Nishigahara-G	sp|P46379|BAG6_HUMAN	2.5898
Nishigahara-G	sp|Q9Y4W6|AFG32_HUMAN	2.5875
Nishigahara-G	sp|Q6ZXV5|TMTC3_HUMAN	2.5854
Nishigahara-G	sp|P04406|G3P_HUMAN	2.5682
Nishigahara-G	sp|O14654|IRS4_HUMAN	2.5557
Nishigahara-G	sp|P26373|RL13_HUMAN	2.5476
Nishigahara-G	sp|P22314|UBA1_HUMAN	2.5458
Nishigahara-G	sp|Q00325|MPCP_HUMAN	2.5441
Nishigahara-G	sp|P19338|NUCL_HUMAN	2.5432
Nishigahara-G	sp|P23246|SFPQ_HUMAN	2.5382
Nishigahara-G	KV2A7_MOUSE	2.5365
Nishigahara-G	sp|Q9BTZ2|DHRS4_HUMAN	2.5345
Nishigahara-G	sp|Q14152|EIF3A_HUMAN	2.5341
Nishigahara-G	sp|Q8TEQ6|GEMI5_HUMAN	2.5221
Nishigahara-G	sp|Q8NBM4|UBAC2_HUMAN	2.5186
Nishigahara-G	sp|Q9P035|HACD3_HUMAN	2.5088
Nishigahara-G	sp|P60660|MYL6_HUMAN	2.5078
Nishigahara-G	sp|P62333|PRS10_HUMAN	2.4966
Nishigahara-G	sp|Q9Y5A9|YTHD2_HUMAN	2.4952
Nishigahara-G	sp|P52907|CAZA1_HUMAN	2.4939
Nishigahara-G	sp|Q8NBP0|TTC13_HUMAN	2.4938
Nishigahara-G	sp|P62753|RS6_HUMAN	2.4903
Nishigahara-G	sp|P62273|RS29_HUMAN	2.486
Nishigahara-G	sp|P33991|MCM4_HUMAN	2.478
Nishigahara-G	sp|Q5VYK3|ECM29_HUMAN	2.4727
Nishigahara-G	sp|Q13310|PABP4_HUMAN	2.469
Nishigahara-G	sp|Q92552|RT27_HUMAN	2.456
Nishigahara-G	sp|Q58FF7|H90B3_HUMAN	2.4365
Nishigahara-G	sp|Q9UIA9|XPO7_HUMAN	2.4144
Nishigahara-G	sp|P98175|RBM10_HUMAN	2.4132
Nishigahara-G	sp|Q9BUF5|TBB6_HUMAN	2.4129
Nishigahara-G	sp|P18124|RL7_HUMAN	2.4102
Nishigahara-G	sp|P62244|RS15A_HUMAN	2.4095
Nishigahara-G	sp|P36578|RL4_HUMAN	2.4043
Nishigahara-G	sp|P50991|TCPD_HUMAN	2.4018
Nishigahara-G	sp|Q8WXH0|SYNE2_HUMAN	2.3993
Nishigahara-G	sp|Q9NXS2|QPCTL_HUMAN	2.3991
Nishigahara-G	sp|P62847|RS24_HUMAN	2.3962
Nishigahara-G	sp|Q5JNZ5|RS26L_HUMAN	2.3919
Nishigahara-G	sp|Q9Y657|SPIN1_HUMAN	2.3881
Nishigahara-G	sp|P62249|RS16_HUMAN	2.3828
Nishigahara-G	sp|Q9Y2H1|ST38L_HUMAN	2.3817
Nishigahara-G	sp|Q6NVV1|R13P3_HUMAN	2.3797
Nishigahara-G	sp|Q9Y265|RUVB1_HUMAN	2.3794
Nishigahara-G	sp|P50454|SERPH_HUMAN	2.373
Nishigahara-G	sp|Q92545|TM131_HUMAN	2.371
Nishigahara-G	sp|Q9BTE7|DCNL5_HUMAN	2.3697
Nishigahara-G	sp|Q09161|NCBP1_HUMAN	2.3689
Nishigahara-G	sp|Q16650|TBR1_HUMAN	2.3665
Nishigahara-G	sp|P02786|TFR1_HUMAN	2.3624
Nishigahara-G	sp|P04792|HSPB1_HUMAN	2.3615
Nishigahara-G	sp|Q06830|PRDX1_HUMAN	2.3488
Nishigahara-G	sp|Q3KQU3|MA7D1_HUMAN	2.3486
Nishigahara-G	sp|Q8N1F7|NUP93_HUMAN	2.3437
Nishigahara-G	sp|Q9NVH1|DJC11_HUMAN	2.3416
Nishigahara-G	sp|Q9H173|SIL1_HUMAN	2.3344
Nishigahara-G	sp|Q9UBV8|PEF1_HUMAN	2.3286
Nishigahara-G	sp|Q9Y2J2|E41L3_HUMAN	2.3268
Nishigahara-G	sp|P42766|RL35_HUMAN	2.3265
Nishigahara-G	sp|P08670|VIME_HUMAN	2.3228
Nishigahara-G	sp|P22102|PUR2_HUMAN	2.3225
Nishigahara-G	sp|Q9BSD7|NTPCR_HUMAN	2.3166
Nishigahara-G	sp|Q9C0C9|UBE2O_HUMAN	2.3127
Nishigahara-G	sp|Q8NE71|ABCF1_HUMAN	2.3064
Nishigahara-G	sp|Q12905|ILF2_HUMAN	2.3062
Nishigahara-G	sp|P62701|RS4X_HUMAN	2.3041
Nishigahara-G	sp|P39019|RS19_HUMAN	2.3031
Nishigahara-G	sp|Q9UNX3|RL26L_HUMAN	2.3031
Nishigahara-G	sp|P35659|DEK_HUMAN	2.3031
Nishigahara-G	sp|Q9BXP5|SRRT_HUMAN	2.3025
Nishigahara-G	sp|Q16891|MIC60_HUMAN	2.2979
Nishigahara-G	sp|P50402|EMD_HUMAN	2.2949
Nishigahara-G	sp|Q9H6R4|NOL6_HUMAN	2.292
Nishigahara-G	sp|Q9Y4C2|TCAF1_HUMAN	2.2892
Nishigahara-G	sp|P49736|MCM2_HUMAN	2.2879
Nishigahara-G	sp|Q9Y266|NUDC_HUMAN	2.2879
Nishigahara-G	sp|Q96A65|EXOC4_HUMAN	2.2875
Nishigahara-G	sp|P26373|RL13_HUMAN	2.2869
Nishigahara-G	sp|P24468|COT2_HUMAN	2.28
Nishigahara-G	sp|Q8IVV2|LOXH1_HUMAN	2.279
Nishigahara-G	sp|Q9P1Y5|CAMP3_HUMAN	2.279
Nishigahara-G	sp|O60341|KDM1A_HUMAN	2.2766
Nishigahara-G	sp|Q02878|RL6_HUMAN	2.2727
Nishigahara-G	sp|P0DMV9|HS71B_HUMAN	2.2715
Nishigahara-G	sp|Q3V6T2|GRDN_HUMAN	2.2675
Nishigahara-G	sp|Q8TED1|GPX8_HUMAN	2.2666
Nishigahara-G	sp|O75787|RENR_HUMAN	2.2665
Nishigahara-G	tr|A0A0U1RQI6|A0A0U1RQI6_HUMAN	2.2657
Nishigahara-G	sp|O95881|TXD12_HUMAN	2.2638
Nishigahara-G	sp|P0DN79|CBSL_HUMAN	2.2619
Nishigahara-G	sp|P46013|KI67_HUMAN	2.251
Nishigahara-G	sp|Q96KR1|ZFR_HUMAN	2.2424
Nishigahara-G	sp|P26196|DDX6_HUMAN	2.2374
Nishigahara-G	sp|O15027|SC16A_HUMAN	2.2332
Nishigahara-G	sp|P35754|GLRX1_HUMAN	2.2322
Nishigahara-G	sp|Q8TEQ6|GEMI5_HUMAN	2.2276
Nishigahara-G	sp|Q9BYN8|RT26_HUMAN	2.2216
Nishigahara-G	sp|Q15393|SF3B3_HUMAN	2.2214
Nishigahara-G	sp|Q9NZB2|F120A_HUMAN	2.2191
Nishigahara-G	sp|P62851|RS25_HUMAN	2.2134
Nishigahara-G	sp|Q00610|CLH1_HUMAN	2.2027
Nishigahara-G	sp|P46781|RS9_HUMAN	2.2023
Nishigahara-G	sp|P17844|DDX5_HUMAN	2.1992
Nishigahara-G	sp|P62861|RS30_HUMAN	2.1912
Nishigahara-G	sp|P78332|RBM6_HUMAN	2.1892
Nishigahara-G	sp|Q00587|BORG5_HUMAN	2.1887
Nishigahara-G	sp|Q92747|ARC1A_HUMAN	2.1886
Nishigahara-G	sp|P09936|UCHL1_HUMAN	2.187
Nishigahara-G	sp|Q9Y5B9|SP16H_HUMAN	2.1835
Nishigahara-G	sp|Q9Y2A7|NCKP1_HUMAN	2.1728
Nishigahara-G	sp|Q9Y2G8|DJC16_HUMAN	2.17
Nishigahara-G	sp|Q9BZF1|OSBL8_HUMAN	2.1676
Nishigahara-G	sp|Q8TEM1|PO210_HUMAN	2.1647
Nishigahara-G	sp|P04899|GNAI2_HUMAN	2.1634
Nishigahara-G	sp|Q92945|FUBP2_HUMAN	2.1633
Nishigahara-G	sp|P61353|RL27_HUMAN	2.1608
Nishigahara-G	sp|Q10570|CPSF1_HUMAN	2.1491
Nishigahara-G	sp|P53992|SC24C_HUMAN	2.1466
Nishigahara-G	sp|Q6UB35|C1TM_HUMAN	2.1463
Nishigahara-G	sp|Q9Y679|AUP1_HUMAN	2.1404
Nishigahara-G	sp|P62314|SMD1_HUMAN	2.138
Nishigahara-G	sp|P12273|PIP_HUMAN	2.1345
Nishigahara-G	sp|Q14191|WRN_HUMAN	2.1335
Nishigahara-G	sp|P53621|COPA_HUMAN	2.1334
Nishigahara-G	sp|Q15645|PCH2_HUMAN	2.1328
Nishigahara-G	sp|Q9UM00|TMCO1_HUMAN	2.1269
Nishigahara-G	sp|Q92900|RENT1_HUMAN	2.1224
Nishigahara-G	sp|P43686|PRS6B_HUMAN	2.1164
Nishigahara-G	sp|Q96JM3|CHAP1_HUMAN	2.1144
Nishigahara-G	sp|Q71DI3|H32_HUMAN	2.1134
Nishigahara-G	sp|P78543|BTG2_HUMAN	2.1125
Nishigahara-G	sp|P68400|CSK21_HUMAN	2.1036
Nishigahara-G	sp|Q8N3C7|CLIP4_HUMAN	2.0999
Nishigahara-G	sp|P23258|TBG1_HUMAN	2.0927
Nishigahara-G	sp|Q9NPG1|FZD3_HUMAN	2.0923
Nishigahara-G	sp|P51532|SMCA4_HUMAN	2.0814
Nishigahara-G	sp|Q92616|GCN1_HUMAN	2.0788
Nishigahara-G	sp|P62750|RL23A_HUMAN	2.0787
Nishigahara-G	sp|Q16650|TBR1_HUMAN	2.0785
Nishigahara-G	sp|P62861|RS30_HUMAN	2.0722
Nishigahara-G	sp|P36578|RL4_HUMAN	2.0707
Nishigahara-G	sp|O95163|ELP1_HUMAN	2.0693
Nishigahara-G	sp|P61626|LYSC_HUMAN	2.0631
Nishigahara-G	sp|P62993|GRB2_HUMAN	2.0591
Nishigahara-G	sp|Q13308|PTK7_HUMAN	2.0585
Nishigahara-G	sp|Q5JTH9|RRP12_HUMAN	2.0577
Nishigahara-G	sp|Q06787|FMR1_HUMAN	2.0559
Nishigahara-G	sp|P43487|RANG_HUMAN	2.0551
Nishigahara-G	sp|P55060|XPO2_HUMAN	2.0534
Nishigahara-G	sp|Q9P2J5|SYLC_HUMAN	2.0526
Nishigahara-G	sp|Q6Y7W6|GGYF2_HUMAN	2.0508
Nishigahara-G	sp|Q13724|MOGS_HUMAN	2.05
Nishigahara-G	sp|Q9H6E4|CC134_HUMAN	2.049
Nishigahara-G	sp|Q9UFH2|DYH17_HUMAN	2.0477
Nishigahara-G	sp|P56537|IF6_HUMAN	2.046
Nishigahara-G	sp|P61353|RL27_HUMAN	2.0418
Nishigahara-G	sp|Q9NYU1|UGGG2_HUMAN	2.037
Nishigahara-G	sp|O43390|HNRPR_HUMAN	2.0355
Nishigahara-G	sp|Q969V3|NCLN_HUMAN	2.0274
Nishigahara-G	sp|Q8IVL6|P3H3_HUMAN	2.0258
Nishigahara-G	sp|O75179|ANR17_HUMAN	2.0224
Nishigahara-G	sp|B2RXH8|HNRC2_HUMAN	2.0212
Nishigahara-G	sp|P10155|RO60_HUMAN	2.0119
Nishigahara-G	sp|Q96HS1|PGAM5_HUMAN	2.0076
Nishigahara-G	sp|Q8IX12|CCAR1_HUMAN	2.0025
Nishigahara-G	sp|P62277|RS13_HUMAN	1.9653
Nishigahara-G	sp|P28370|SMCA1_HUMAN	1.9474
Nishigahara-G	sp|Q7Z2W4|ZCCHV_HUMAN	1.9457
Nishigahara-G	sp|Q02539|H11_HUMAN	1.8698
Nishigahara-G	sp|A5YKK6|CNOT1_HUMAN	1.8324
Nishigahara-G	sp|O94832|MYO1D_HUMAN	1.8102
Nishigahara-G	IGKC_MOUSE	1.7937
Nishigahara-G	sp|Q14152|EIF3A_HUMAN	1.7581
