# Supplementary material for: Chronobiology of neurotropic viruses: rhythmic viral entry and arrhythmic host clocks
Source: Cell Discov. 2026 Feb 10;12:11. doi: 10.1038/s41421-026-00867-8 (PMC12886894; doi:10.1038/s41421-026-00867-8)
Supplement: Supplementary file 4 — Supplementary Table S3 [file 41421_2026_867_MOESM4_ESM.xlsx]

## Sheet: B19-G
Table S3. List of host proteins that bind to rabies virus strain B19 glycoprotein Identified by AP-MS; related to Figure 6.
Bait	Entry.name	AVG
B19-G	sp|Q96RG2|PASK_HUMAN	5.5481
B19-G	sp|Q96D09|GASP2_HUMAN	5.0722
B19-G	tr|H7BZJ3|H7BZJ3_HUMAN	5.018
B19-G	sp|Q52LJ0|FA98B_HUMAN	4.7254
B19-G	sp|A2A3N6|PIPSL_HUMAN	4.7166
B19-G	sp|P22695|QCR2_HUMAN	4.6676
B19-G	sp|P38606|VATA_HUMAN	4.5872
B19-G	sp|Q9NV70|EXOC1_HUMAN	4.5641
B19-G	sp|Q7Z5K2|WAPL_HUMAN	4.4724
B19-G	sp|O00257|CBX4_HUMAN	4.4153
B19-G	sp|Q8WXF1|PSPC1_HUMAN	4.4152
B19-G	sp|P08047|SP1_HUMAN	4.3875
B19-G	sp|O94906|PRP6_HUMAN	4.3702
B19-G	sp|Q92621|NU205_HUMAN	4.2928
B19-G	sp|Q9Y6D6|BIG1_HUMAN	4.2759
B19-G	sp|O60884|DNJA2_HUMAN	4.245
B19-G	sp|P12236|ADT3_HUMAN	4.2407
B19-G	sp|P16989|YBOX3_HUMAN	4.2073
B19-G	sp|Q9P2J5|SYLC_HUMAN	4.1774
B19-G	sp|Q9Y3F4|STRAP_HUMAN	4.1337
B19-G	sp|P51617|IRAK1_HUMAN	4.1301
B19-G	sp|Q16659|MK06_HUMAN	4.1045
B19-G	sp|O75694|NU155_HUMAN	4.0933
B19-G	sp|P62913|RL11_HUMAN	4.0743
B19-G	sp|O60353|FZD6_HUMAN	4.0496
B19-G	sp|P05141|ADT2_HUMAN	4.0488
B19-G	sp|P26599|PTBP1_HUMAN	4.0451
B19-G	sp|Q14257|RCN2_HUMAN	4.0446
B19-G	sp|Q9BWH6|RPAP1_HUMAN	4.0422
B19-G	sp|Q9Y3E0|GOT1B_HUMAN	4.0398
B19-G	sp|P51114|FXR1_HUMAN	4.0349
B19-G	sp|Q9Y5L0|TNPO3_HUMAN	4.0071
B19-G	sp|O00165|HAX1_HUMAN	4.0069
B19-G	sp|P30508|1C12_HUMAN	3.9932
B19-G	sp|Q9Y5V3|MAGD1_HUMAN	3.9832
B19-G	sp|P22314|UBA1_HUMAN	3.9418
B19-G	sp|P40938|RFC3_HUMAN	3.9147
B19-G	sp|P35998|PRS7_HUMAN	3.9057
B19-G	sp|O75155|CAND2_HUMAN	3.9011
B19-G	sp|Q9P2R3|ANFY1_HUMAN	3.8925
B19-G	sp|P07910|HNRPC_HUMAN	3.8744
B19-G	sp|O00429|DNM1L_HUMAN	3.8681
B19-G	sp|O14828|SCAM3_HUMAN	3.8206
B19-G	sp|Q6ZRV2|FA83H_HUMAN	3.813
B19-G	sp|Q13395|TARB1_HUMAN	3.7896
B19-G	sp|P47914|RL29_HUMAN	3.7893
B19-G	sp|Q8ND04|SMG8_HUMAN	3.7727
B19-G	sp|P35637|FUS_HUMAN	3.752
B19-G	sp|Q8NBJ5|GT251_HUMAN	3.7498
B19-G	sp|P35580|MYH10_HUMAN	3.747
B19-G	sp|Q8WVX9|FACR1_HUMAN	3.725
B19-G	sp|Q8TDI0|CHD5_HUMAN	3.7195
B19-G	sp|Q14444|CAPR1_HUMAN	3.7121
B19-G	sp|Q8TEB1|DCA11_HUMAN	3.6805
B19-G	sp|Q8N1B4|VPS52_HUMAN	3.6767
B19-G	sp|O75487|GPC4_HUMAN	3.6742
B19-G	sp|O94919|ENDD1_HUMAN	3.6691
B19-G	sp|P05388|RLA0_HUMAN	3.6625
B19-G	sp|Q13586|STIM1_HUMAN	3.6462
B19-G	sp|Q58FF8|H90B2_HUMAN	3.6447
B19-G	sp|P07237|PDIA1_HUMAN	3.6399
B19-G	sp|O60841|IF2P_HUMAN	3.6289
B19-G	sp|Q9Y4R8|TELO2_HUMAN	3.6078
B19-G	sp|P62191|PRS4_HUMAN	3.6037
B19-G	sp|Q14498|RBM39_HUMAN	3.6027
B19-G	sp|Q9ULK4|MED23_HUMAN	3.5948
B19-G	sp|P83731|RL24_HUMAN	3.5894
B19-G	sp|Q6P3W7|SCYL2_HUMAN	3.578
B19-G	sp|Q6PKC3|TXD11_HUMAN	3.5463
B19-G	sp|Q86UL3|GPAT4_HUMAN	3.5453
B19-G	sp|P10586|PTPRF_HUMAN	3.5437
B19-G	sp|P35030|TRY3_HUMAN	3.5345
B19-G	sp|Q01844|EWS_HUMAN	3.5231
B19-G	sp|P46459|NSF_HUMAN	3.5229
B19-G	sp|P07355|ANXA2_HUMAN	3.5127
B19-G	sp|Q04721|NOTC2_HUMAN	3.5079
B19-G	sp|O15269|SPTC1_HUMAN	3.5062
B19-G	sp|Q12789|TF3C1_HUMAN	3.5051
B19-G	sp|P08865|RSSA_HUMAN	3.5027
B19-G	KAC4_RABIT	3.494
B19-G	sp|Q7Z4F1|LRP10_HUMAN	3.4913
B19-G	sp|Q86YV9|HPS6_HUMAN	3.4819
B19-G	sp|O14983|AT2A1_HUMAN	3.4686
B19-G	sp|Q5T9A4|ATD3B_HUMAN	3.4674
B19-G	sp|Q5JTZ9|SYAM_HUMAN	3.4668
B19-G	sp|P45974|UBP5_HUMAN	3.4582
B19-G	sp|Q9H3U1|UN45A_HUMAN	3.4538
B19-G	sp|Q6N021|TET2_HUMAN	3.4385
B19-G	sp|Q96A65|EXOC4_HUMAN	3.4348
B19-G	sp|O75170|PP6R2_HUMAN	3.4322
B19-G	sp|Q9H583|HEAT1_HUMAN	3.3873
B19-G	sp|P55011|S12A2_HUMAN	3.3863
B19-G	sp|Q5T3I0|GPTC4_HUMAN	3.3717
B19-G	sp|Q92542|NICA_HUMAN	3.3696
B19-G	sp|Q9H9E3|COG4_HUMAN	3.3665
B19-G	sp|O43795|MYO1B_HUMAN	3.3624
B19-G	sp|Q16630|CPSF6_HUMAN	3.3624
B19-G	sp|Q9H3N1|TMX1_HUMAN	3.3563
B19-G	sp|Q86V85|GP180_HUMAN	3.3522
B19-G	sp|Q5C9Z4|NOM1_HUMAN	3.3465
B19-G	sp|P42704|LPPRC_HUMAN	3.3445
B19-G	sp|Q8NHQ1|CEP70_HUMAN	3.3428
B19-G	tr|B2RWN5|B2RWN5_HUMAN	3.3344
B19-G	sp|Q15904|VAS1_HUMAN	3.332
B19-G	sp|P08237|PFKAM_HUMAN	3.331
B19-G	sp|P62195|PRS8_HUMAN	3.3274
B19-G	sp|P35813|PPM1A_HUMAN	3.3168
B19-G	sp|Q5UIP0|RIF1_HUMAN	3.3036
B19-G	sp|Q8WVM8|SCFD1_HUMAN	3.3026
B19-G	sp|P07437|TBB5_HUMAN	3.301
B19-G	sp|P41252|SYIC_HUMAN	3.2992
B19-G	sp|P23396|RS3_HUMAN	3.2974
B19-G	sp|Q16186|ADRM1_HUMAN	3.2952
B19-G	sp|Q15758|AAAT_HUMAN	3.2931
B19-G	sp|Q9HCE1|MOV10_HUMAN	3.2925
B19-G	sp|Q9Y263|PLAP_HUMAN	3.2895
B19-G	sp|P06280|AGAL_HUMAN	3.2808
B19-G	sp|P05023|AT1A1_HUMAN	3.2756
B19-G	sp|Q9BUA3|CK084_HUMAN	3.2749
B19-G	sp|P17980|PRS6A_HUMAN	3.2724
B19-G	sp|Q8N5C8|TAB3_HUMAN	3.2707
B19-G	sp|O43175|SERA_HUMAN	3.2677
B19-G	sp|Q29836|1B67_HUMAN	3.2661
B19-G	sp|Q14126|DSG2_HUMAN	3.2657
B19-G	sp|P20020|AT2B1_HUMAN	3.2604
B19-G	sp|Q6T4P5|PLPR3_HUMAN	3.2599
B19-G	sp|Q12797|ASPH_HUMAN	3.2578
B19-G	sp|Q14318|FKBP8_HUMAN	3.2554
B19-G	sp|Q13509|TBB3_HUMAN	3.2551
B19-G	sp|P11142|HSP7C_HUMAN	3.2498
B19-G	sp|Q9UJS0|CMC2_HUMAN	3.2471
B19-G	sp|P85037|FOXK1_HUMAN	3.2444
B19-G	sp|P0CG08|GPHRB_HUMAN	3.2435
B19-G	sp|Q96S59|RANB9_HUMAN	3.238
B19-G	sp|Q14671|PUM1_HUMAN	3.2368
B19-G	sp|P55036|PSMD4_HUMAN	3.2313
B19-G	sp|O00487|PSDE_HUMAN	3.2305
B19-G	sp|Q13283|G3BP1_HUMAN	3.2271
B19-G	sp|Q8IWI9|MGAP_HUMAN	3.226
B19-G	sp|P57678|GEMI4_HUMAN	3.2213
B19-G	sp|Q9Y5A9|YTHD2_HUMAN	3.2197
B19-G	sp|Q13435|SF3B2_HUMAN	3.2188
B19-G	sp|P55795|HNRH2_HUMAN	3.2124
B19-G	sp|Q9UBV2|SE1L1_HUMAN	3.2097
B19-G	sp|Q96JB5|CK5P3_HUMAN	3.2065
B19-G	sp|Q13813|SPTN1_HUMAN	3.2059
B19-G	tr|B4DZ53|B4DZ53_HUMAN	3.2048
B19-G	sp|Q08378|GOGA3_HUMAN	3.2022
B19-G	sp|P67809|YBOX1_HUMAN	3.2004
B19-G	sp|Q9Y383|LC7L2_HUMAN	3.1995
B19-G	sp|Q9UNF1|MAGD2_HUMAN	3.1981
B19-G	sp|O60826|CCD22_HUMAN	3.196
B19-G	sp|P06576|ATPB_HUMAN	3.1958
B19-G	sp|Q7Z3U7|MON2_HUMAN	3.1954
B19-G	sp|Q8ND56|LS14A_HUMAN	3.1944
B19-G	sp|Q9NU22|MDN1_HUMAN	3.1921
B19-G	sp|Q32P28|P3H1_HUMAN	3.1892
B19-G	sp|P46379|BAG6_HUMAN	3.1884
B19-G	sp|Q9UJ14|GGT7_HUMAN	3.1883
B19-G	sp|P10809|CH60_HUMAN	3.1856
B19-G	sp|P55209|NP1L1_HUMAN	3.1856
B19-G	sp|Q07065|CKAP4_HUMAN	3.182
B19-G	tr|J3KN66|J3KN66_HUMAN	3.1786
B19-G	sp|P14314|GLU2B_HUMAN	3.1759
B19-G	sp|Q9BVQ7|SPA5L_HUMAN	3.1729
B19-G	sp|P11021|GRP78_HUMAN	3.1719
B19-G	sp|Q12905|ILF2_HUMAN	3.1696
B19-G	sp|O60784|TOM1_HUMAN	3.1658
B19-G	sp|Q9P219|DAPLE_HUMAN	3.1655
B19-G	sp|Q9Y230|RUVB2_HUMAN	3.1646
B19-G	sp|P52292|IMA1_HUMAN	3.1646
B19-G	sp|Q96L58|B3GT6_HUMAN	3.159
B19-G	sp|Q15365|PCBP1_HUMAN	3.1576
B19-G	sp|Q5H8A4|PIGG_HUMAN	3.1557
B19-G	sp|Q16531|DDB1_HUMAN	3.1551
B19-G	sp|Q99832|TCPH_HUMAN	3.1538
B19-G	sp|Q12931|TRAP1_HUMAN	3.153
B19-G	sp|Q92626|PXDN_HUMAN	3.1512
B19-G	sp|B2RTY4|MYO9A_HUMAN	3.1501
B19-G	sp|Q8IYS2|K2013_HUMAN	3.1497
B19-G	sp|Q99613|EIF3C_HUMAN	3.145
B19-G	sp|Q15084|PDIA6_HUMAN	3.1437
B19-G	sp|P68371|TBB4B_HUMAN	3.1418
B19-G	sp|Q15717|ELAV1_HUMAN	3.1406
B19-G	sp|Q32MZ4|LRRF1_HUMAN	3.1399
B19-G	sp|Q9HCN8|SDF2L_HUMAN	3.1375
B19-G	sp|Q14157|UBP2L_HUMAN	3.1353
B19-G	sp|Q96CP6|GRM1A_HUMAN	3.1345
B19-G	sp|Q6IBW4|CNDH2_HUMAN	3.1326
B19-G	sp|P34931|HS71L_HUMAN	3.1228
B19-G	sp|P09874|PARP1_HUMAN	3.1204
B19-G	sp|Q14103|HNRPD_HUMAN	3.1202
B19-G	sp|Q7Z4Q2|HEAT3_HUMAN	3.1198
B19-G	sp|Q01650|LAT1_HUMAN	3.1171
B19-G	sp|P23634|AT2B4_HUMAN	3.1109
B19-G	sp|Q9UBF2|COPG2_HUMAN	3.1082
B19-G	sp|Q96TC7|RMD3_HUMAN	3.1061
B19-G	sp|Q9UH99|SUN2_HUMAN	3.1012
B19-G	sp|Q9P1Y5|CAMP3_HUMAN	3.0955
B19-G	sp|Q9UNM6|PSD13_HUMAN	3.0948
B19-G	sp|O94901|SUN1_HUMAN	3.093
B19-G	sp|Q9Y2J2|E41L3_HUMAN	3.091
B19-G	sp|P31689|DNJA1_HUMAN	3.0881
B19-G	sp|Q5H9R7|PP6R3_HUMAN	3.085
B19-G	sp|P16615|AT2A2_HUMAN	3.0849
B19-G	sp|Q96P70|IPO9_HUMAN	3.0825
B19-G	sp|P23381|SYWC_HUMAN	3.0817
B19-G	sp|P78559|MAP1A_HUMAN	3.0794
B19-G	sp|Q6PJG6|BRAT1_HUMAN	3.0785
B19-G	sp|Q9NYU2|UGGG1_HUMAN	3.077
B19-G	sp|O00267|SPT5H_HUMAN	3.0756
B19-G	sp|Q12906|ILF3_HUMAN	3.072
B19-G	sp|Q08J23|NSUN2_HUMAN	3.0714
B19-G	sp|P98175|RBM10_HUMAN	3.0713
B19-G	sp|O95785|WIZ_HUMAN	3.0705
B19-G	sp|P50990|TCPQ_HUMAN	3.0704
B19-G	sp|Q3V6T2|GRDN_HUMAN	3.0664
B19-G	sp|P48634|PRC2A_HUMAN	3.0639
B19-G	sp|P38646|GRP75_HUMAN	3.0558
B19-G	sp|O14654|IRS4_HUMAN	3.053
B19-G	sp|P11940|PABP1_HUMAN	3.0522
B19-G	sp|O00231|PSD11_HUMAN	3.0518
B19-G	sp|Q6VN20|RBP10_HUMAN	3.0493
B19-G	sp|Q9NYJ8|TAB2_HUMAN	3.0465
B19-G	sp|P40227|TCPZ_HUMAN	3.0437
B19-G	sp|O75533|SF3B1_HUMAN	3.0435
B19-G	sp|O15523|DDX3Y_HUMAN	3.04
B19-G	sp|Q8NB90|SPAT5_HUMAN	3.0384
B19-G	sp|Q9UQE7|SMC3_HUMAN	3.0377
B19-G	sp|Q96N67|DOCK7_HUMAN	3.0371
B19-G	sp|Q9UPN7|PP6R1_HUMAN	3.0364
B19-G	sp|P04844|RPN2_HUMAN	3.0359
B19-G	sp|Q5SW79|CE170_HUMAN	3.0359
B19-G	sp|O15294|OGT1_HUMAN	3.033
B19-G	sp|Q15393|SF3B3_HUMAN	3.0316
B19-G	sp|P42167|LAP2B_HUMAN	3.0314
B19-G	sp|Q8WXI9|P66B_HUMAN	3.0292
B19-G	sp|P52597|HNRPF_HUMAN	3.0273
B19-G	sp|P30101|PDIA3_HUMAN	3.0237
B19-G	sp|P11177|ODPB_HUMAN	3.0195
B19-G	sp|Q13263|TIF1B_HUMAN	3.0186
B19-G	sp|O43390|HNRPR_HUMAN	3.0185
B19-G	sp|O43318|M3K7_HUMAN	3.016
B19-G	sp|Q8TEX9|IPO4_HUMAN	3.0159
B19-G	sp|Q9NZB2|F120A_HUMAN	3.0155
B19-G	sp|Q9NVI7|ATD3A_HUMAN	3.0138
B19-G	sp|Q13501|SQSTM_HUMAN	3.0109
B19-G	sp|Q7Z434|MAVS_HUMAN	3.0105
B19-G	sp|P26572|MGAT1_HUMAN	3.0104
B19-G	sp|Q96TA2|YMEL1_HUMAN	3.009
B19-G	sp|Q8NBM4|UBAC2_HUMAN	3.0061
B19-G	sp|Q9Y2H1|ST38L_HUMAN	3.0039
B19-G	sp|P14625|ENPL_HUMAN	3.0008
B19-G	sp|P33992|MCM5_HUMAN	2.9984
B19-G	sp|Q86UT6|NLRX1_HUMAN	2.9949
B19-G	sp|O95347|SMC2_HUMAN	2.9943
B19-G	sp|Q13616|CUL1_HUMAN	2.9926
B19-G	sp|O95071|UBR5_HUMAN	2.9924
B19-G	sp|P26368|U2AF2_HUMAN	2.992
B19-G	sp|P27708|PYR1_HUMAN	2.9912
B19-G	sp|Q8TDY2|RBCC1_HUMAN	2.9884
B19-G	sp|O60524|NEMF_HUMAN	2.9868
B19-G	sp|Q99700|ATX2_HUMAN	2.9856
B19-G	sp|P17987|TCPA_HUMAN	2.9853
B19-G	sp|P05387|RLA2_HUMAN	2.9834
B19-G	sp|Q9BQE3|TBA1C_HUMAN	2.983
B19-G	sp|P46821|MAP1B_HUMAN	2.9805
B19-G	sp|Q9HBR0|S38AA_HUMAN	2.9775
B19-G	sp|Q07020|RL18_HUMAN	2.976
B19-G	sp|P13639|EF2_HUMAN	2.9751
B19-G	sp|P07900|HS90A_HUMAN	2.9744
B19-G	sp|Q5VYK3|ECM29_HUMAN	2.972
B19-G	sp|Q92945|FUBP2_HUMAN	2.9709
B19-G	tr|B7Z3V1|B7Z3V1_HUMAN	2.9687
B19-G	sp|P54105|ICLN_HUMAN	2.9686
B19-G	sp|Q7Z6Z7|HUWE1_HUMAN	2.9664
B19-G	sp|O00425|IF2B3_HUMAN	2.9637
B19-G	sp|Q8NHW5|RLA0L_HUMAN	2.9593
B19-G	sp|Q14315|FLNC_HUMAN	2.9564
B19-G	sp|P11586|C1TC_HUMAN	2.9549
B19-G	sp|Q96AQ6|PBIP1_HUMAN	2.9545
B19-G	sp|P53396|ACLY_HUMAN	2.954
B19-G	sp|O95232|LC7L3_HUMAN	2.9528
B19-G	sp|P62333|PRS10_HUMAN	2.9518
B19-G	sp|Q13148|TADBP_HUMAN	2.9517
B19-G	sp|Q9C0E2|XPO4_HUMAN	2.9496
B19-G	sp|Q9UHI6|DDX20_HUMAN	2.9451
B19-G	sp|Q16637|SMN_HUMAN	2.9446
B19-G	sp|P55060|XPO2_HUMAN	2.9427
B19-G	sp|Q9NRA8|4ET_HUMAN	2.9414
B19-G	sp|Q8N1G4|LRC47_HUMAN	2.9413
B19-G	sp|O95831|AIFM1_HUMAN	2.9402
B19-G	sp|Q8IWZ3|ANKH1_HUMAN	2.9398
B19-G	sp|Q15029|U5S1_HUMAN	2.9338
B19-G	sp|Q7Z353|HDX_HUMAN	2.9307
B19-G	sp|Q15208|STK38_HUMAN	2.9279
B19-G	sp|Q14974|IMB1_HUMAN	2.9263
B19-G	sp|Q86U42|PABP2_HUMAN	2.9261
B19-G	sp|Q14694|UBP10_HUMAN	2.9226
B19-G	sp|Q14697|GANAB_HUMAN	2.9222
B19-G	sp|O15027|SC16A_HUMAN	2.9213
B19-G	sp|Q9BVA1|TBB2B_HUMAN	2.9191
B19-G	sp|Q9H7D7|WDR26_HUMAN	2.9185
B19-G	sp|Q9NQ55|SSF1_HUMAN	2.918
B19-G	sp|Q15459|SF3A1_HUMAN	2.9158
B19-G	sp|P26373|RL13_HUMAN	2.9108
B19-G	sp|O95793|STAU1_HUMAN	2.9081
B19-G	sp|Q99758|ABCA3_HUMAN	2.9069
B19-G	sp|Q96HY6|DDRGK_HUMAN	2.9059
B19-G	sp|O15397|IPO8_HUMAN	2.9055
B19-G	sp|O43242|PSMD3_HUMAN	2.9046
B19-G	sp|Q6PML9|ZNT9_HUMAN	2.9032
B19-G	sp|Q9BY77|PDIP3_HUMAN	2.9023
B19-G	sp|O96005|CLPT1_HUMAN	2.9005
B19-G	sp|P53985|MOT1_HUMAN	2.8998
B19-G	sp|A0FGR8|ESYT2_HUMAN	2.8998
B19-G	sp|P25205|MCM3_HUMAN	2.8989
B19-G	sp|Q96JJ3|ELMO2_HUMAN	2.8987
B19-G	sp|Q96IV0|NGLY1_HUMAN	2.8986
B19-G	sp|Q8IY17|PLPL6_HUMAN	2.8977
B19-G	sp|Q9Y2X9|ZN281_HUMAN	2.8974
B19-G	sp|P33991|MCM4_HUMAN	2.8972
B19-G	sp|P0DMV9|HS71B_HUMAN	2.8946
B19-G	sp|Q8WWY3|PRP31_HUMAN	2.8941
B19-G	sp|O95490|AGRL2_HUMAN	2.8941
B19-G	sp|O14545|TRAD1_HUMAN	2.8911
B19-G	sp|Q9BSJ2|GCP2_HUMAN	2.8858
B19-G	sp|P12268|IMDH2_HUMAN	2.8834
B19-G	sp|P46087|NOP2_HUMAN	2.8829
B19-G	sp|Q8TC07|TBC15_HUMAN	2.8823
B19-G	sp|P35232|PHB_HUMAN	2.8814
B19-G	sp|Q15517|CDSN_HUMAN	2.8794
B19-G	sp|O76024|WFS1_HUMAN	2.8787
B19-G	sp|Q9Y2X3|NOP58_HUMAN	2.8759
B19-G	sp|Q58FF7|H90B3_HUMAN	2.8731
B19-G	sp|O75746|CMC1_HUMAN	2.8717
B19-G	sp|Q96EY1|DNJA3_HUMAN	2.8717
B19-G	sp|Q14980|NUMA1_HUMAN	2.8698
B19-G	sp|P55072|TERA_HUMAN	2.8697
B19-G	sp|O75688|PPM1B_HUMAN	2.8691
B19-G	sp|P52732|KIF11_HUMAN	2.869
B19-G	sp|P27694|RFA1_HUMAN	2.8611
B19-G	sp|Q70EL1|UBP54_HUMAN	2.8611
B19-G	sp|O75643|U520_HUMAN	2.8565
B19-G	sp|Q9BUF5|TBB6_HUMAN	2.8555
B19-G	sp|Q96T76|MMS19_HUMAN	2.8532
B19-G	sp|P50991|TCPD_HUMAN	2.8516
B19-G	sp|Q93008|USP9X_HUMAN	2.8499
B19-G	sp|P08195|4F2_HUMAN	2.8494
B19-G	sp|Q9P035|HACD3_HUMAN	2.8451
B19-G	sp|P45880|VDAC2_HUMAN	2.8415
B19-G	sp|P78527|PRKDC_HUMAN	2.8373
B19-G	sp|P35579|MYH9_HUMAN	2.8371
B19-G	sp|Q96S55|WRIP1_HUMAN	2.8349
B19-G	sp|Q6P3X3|TTC27_HUMAN	2.8341
B19-G	sp|P25705|ATPA_HUMAN	2.8322
B19-G	sp|Q01813|PFKAP_HUMAN	2.8315
B19-G	sp|O00411|RPOM_HUMAN	2.8312
B19-G	sp|O60506|HNRPQ_HUMAN	2.8309
B19-G	sp|P31943|HNRH1_HUMAN	2.8256
B19-G	sp|Q16875|F263_HUMAN	2.8245
B19-G	sp|O00170|AIP_HUMAN	2.8236
B19-G	sp|Q9NZJ5|E2AK3_HUMAN	2.8235
B19-G	sp|Q9BRS2|RIOK1_HUMAN	2.8233
B19-G	sp|Q9UHD9|UBQL2_HUMAN	2.8231
B19-G	sp|O94761|RECQ4_HUMAN	2.8227
B19-G	sp|P52272|HNRPM_HUMAN	2.8196
B19-G	sp|P34932|HSP74_HUMAN	2.8169
B19-G	sp|Q9Y679|AUP1_HUMAN	2.8154
B19-G	sp|Q9H6T3|RPAP3_HUMAN	2.8124
B19-G	sp|O14981|BTAF1_HUMAN	2.8106
B19-G	sp|P50416|CPT1A_HUMAN	2.8085
B19-G	sp|Q8N5G2|MACOI_HUMAN	2.808
B19-G	sp|P53814|SMTN_HUMAN	2.8049
B19-G	sp|O00232|PSD12_HUMAN	2.8041
B19-G	sp|Q9ULX6|AKP8L_HUMAN	2.8019
B19-G	sp|Q00610|CLH1_HUMAN	2.8016
B19-G	sp|P13995|MTDC_HUMAN	2.8006
B19-G	sp|Q9BQT9|CSTN3_HUMAN	2.8005
B19-G	sp|Q8WXH0|SYNE2_HUMAN	2.7991
B19-G	sp|P78347|GTF2I_HUMAN	2.7982
B19-G	sp|Q8TCU4|ALMS1_HUMAN	2.797
B19-G	sp|O75477|ERLN1_HUMAN	2.7954
B19-G	sp|P24928|RPB1_HUMAN	2.795
B19-G	sp|P35613|BASI_HUMAN	2.7948
B19-G	sp|P27824|CALX_HUMAN	2.7944
B19-G	sp|Q7Z4H7|HAUS6_HUMAN	2.7941
B19-G	sp|P11171|41_HUMAN	2.7919
B19-G	sp|P08240|SRPRA_HUMAN	2.7909
B19-G	sp|Q15054|DPOD3_HUMAN	2.7885
B19-G	sp|P08238|HS90B_HUMAN	2.7872
B19-G	sp|Q13112|CAF1B_HUMAN	2.7851
B19-G	sp|Q9Y4W6|AFG32_HUMAN	2.7839
B19-G	sp|O43143|DHX15_HUMAN	2.7834
B19-G	sp|O14980|XPO1_HUMAN	2.7829
B19-G	sp|Q05086|UBE3A_HUMAN	2.782
B19-G	sp|Q14839|CHD4_HUMAN	2.7787
B19-G	sp|Q15942|ZYX_HUMAN	2.7781
B19-G	sp|P26196|DDX6_HUMAN	2.7766
B19-G	sp|Q99460|PSMD1_HUMAN	2.7711
B19-G	sp|Q92841|DDX17_HUMAN	2.769
B19-G	sp|Q9BQG0|MBB1A_HUMAN	2.7679
B19-G	sp|P02545|LMNA_HUMAN	2.7671
B19-G	sp|P10398|ARAF_HUMAN	2.7669
B19-G	sp|P78371|TCPB_HUMAN	2.7648
B19-G	sp|Q8IXI1|MIRO2_HUMAN	2.7647
B19-G	sp|Q9UNE7|CHIP_HUMAN	2.7646
B19-G	sp|Q15008|PSMD6_HUMAN	2.7645
B19-G	sp|Q5W0B1|RN219_HUMAN	2.7637
B19-G	sp|P36897|TGFR1_HUMAN	2.7622
B19-G	sp|O60645|EXOC3_HUMAN	2.7576
B19-G	sp|Q10570|CPSF1_HUMAN	2.7535
B19-G	sp|P13010|XRCC5_HUMAN	2.7534
B19-G	sp|Q58FF6|H90B4_HUMAN	2.7521
B19-G	sp|P28072|PSB6_HUMAN	2.7512
B19-G	sp|Q9Y4F1|FARP1_HUMAN	2.748
B19-G	sp|O94763|RMP_HUMAN	2.7474
B19-G	sp|Q15388|TOM20_HUMAN	2.7467
B19-G	sp|P49327|FAS_HUMAN	2.7454
B19-G	sp|Q9Y5B9|SP16H_HUMAN	2.7447
B19-G	sp|Q13308|PTK7_HUMAN	2.7425
B19-G	sp|Q8NFQ8|TOIP2_HUMAN	2.7424
B19-G	sp|Q00325|MPCP_HUMAN	2.7418
B19-G	sp|P48643|TCPE_HUMAN	2.7416
B19-G	sp|O95373|IPO7_HUMAN	2.741
B19-G	sp|Q9P2E9|RRBP1_HUMAN	2.7389
B19-G	sp|P19474|RO52_HUMAN	2.7385
B19-G	sp|O75122|CLAP2_HUMAN	2.7377
B19-G	sp|P62987|RL40_HUMAN	2.7348
B19-G	sp|Q9BQA1|MEP50_HUMAN	2.7342
B19-G	sp|Q15386|UBE3C_HUMAN	2.7336
B19-G	sp|Q8TEM1|PO210_HUMAN	2.7319
B19-G	sp|P42356|PI4KA_HUMAN	2.7315
B19-G	sp|P62736|ACTA_HUMAN	2.7306
B19-G	sp|Q8N1F8|S11IP_HUMAN	2.7245
B19-G	sp|P21333|FLNA_HUMAN	2.7242
B19-G	sp|Q96EY7|PTCD3_HUMAN	2.7226
B19-G	sp|O14744|ANM5_HUMAN	2.7223
B19-G	sp|P35606|COPB2_HUMAN	2.7194
B19-G	sp|P33908|MA1A1_HUMAN	2.7181
B19-G	sp|P54727|RD23B_HUMAN	2.7169
B19-G	sp|Q15750|TAB1_HUMAN	2.7158
B19-G	sp|P04406|G3P_HUMAN	2.7105
B19-G	sp|O14967|CLGN_HUMAN	2.7097
B19-G	sp|Q86VP6|CAND1_HUMAN	2.7096
B19-G	sp|P01876|IGHA1_HUMAN	2.7089
B19-G	sp|O94887|FARP2_HUMAN	2.7082
B19-G	sp|P49368|TCPG_HUMAN	2.7027
B19-G	sp|Q8NC51|PAIRB_HUMAN	2.7013
B19-G	sp|Q14C86|GAPD1_HUMAN	2.7012
B19-G	sp|Q99623|PHB2_HUMAN	2.6986
B19-G	sp|Q9H2U1|DHX36_HUMAN	2.6967
B19-G	sp|O95816|BAG2_HUMAN	2.6958
B19-G	sp|Q01082|SPTB2_HUMAN	2.695
B19-G	sp|Q9UIA9|XPO7_HUMAN	2.6898
B19-G	sp|Q02878|RL6_HUMAN	2.6895
B19-G	sp|Q8WWM7|ATX2L_HUMAN	2.6888
B19-G	sp|Q00839|HNRPU_HUMAN	2.6887
B19-G	sp|Q92973|TNPO1_HUMAN	2.6886
B19-G	sp|Q99615|DNJC7_HUMAN	2.6886
B19-G	sp|Q02086|SP2_HUMAN	2.6854
B19-G	sp|P54886|P5CS_HUMAN	2.6835
B19-G	sp|P39656|OST48_HUMAN	2.6831
B19-G	sp|Q8NBI6|XXLT1_HUMAN	2.6795
B19-G	sp|Q6ZNB6|NFXL1_HUMAN	2.679
B19-G	sp|Q9H9B4|SFXN1_HUMAN	2.6787
B19-G	sp|Q8IZ07|AN13A_HUMAN	2.6756
B19-G	sp|Q12769|NU160_HUMAN	2.6754
B19-G	sp|O94874|UFL1_HUMAN	2.6744
B19-G	sp|Q9H269|VPS16_HUMAN	2.67
B19-G	sp|Q96KK5|H2A1H_HUMAN	2.6689
B19-G	sp|Q3KQU3|MA7D1_HUMAN	2.6657
B19-G	sp|Q96KA5|CLP1L_HUMAN	2.6653
B19-G	sp|Q9Y6J9|TAF6L_HUMAN	2.6652
B19-G	sp|Q9UI12|VATH_HUMAN	2.6642
B19-G	KV2A7_MOUSE	2.6619
B19-G	sp|Q9Y6M1|IF2B2_HUMAN	2.6616
B19-G	sp|P04843|RPN1_HUMAN	2.6613
B19-G	tr|Q16094|Q16094_HUMAN	2.6601
B19-G	sp|Q9NVE7|PANK4_HUMAN	2.655
B19-G	sp|Q6PKG0|LARP1_HUMAN	2.6504
B19-G	sp|P19338|NUCL_HUMAN	2.6503
B19-G	sp|P16403|H12_HUMAN	2.6502
B19-G	sp|Q9BUJ2|HNRL1_HUMAN	2.65
B19-G	sp|P04040|CATA_HUMAN	2.6497
B19-G	sp|Q9UBS4|DJB11_HUMAN	2.6495
B19-G	sp|Q14240|IF4A2_HUMAN	2.6484
B19-G	sp|O00469|PLOD2_HUMAN	2.6447
B19-G	sp|P55884|EIF3B_HUMAN	2.6405
B19-G	sp|Q92616|GCN1_HUMAN	2.6402
B19-G	sp|P12956|XRCC6_HUMAN	2.6334
B19-G	sp|O60568|PLOD3_HUMAN	2.6326
B19-G	sp|P30153|2AAA_HUMAN	2.6325
B19-G	sp|P69849|NOMO3_HUMAN	2.6293
B19-G	sp|O15260|SURF4_HUMAN	2.6281
B19-G	sp|Q9Y2G8|DJC16_HUMAN	2.6254
B19-G	sp|Q09161|NCBP1_HUMAN	2.6232
B19-G	sp|Q14204|DYHC1_HUMAN	2.6219
B19-G	sp|P15927|RFA2_HUMAN	2.6199
B19-G	sp|P54707|AT12A_HUMAN	2.6197
B19-G	sp|Q96DZ1|ERLEC_HUMAN	2.6184
B19-G	sp|A1L0T0|ILVBL_HUMAN	2.6179
B19-G	sp|Q00587|BORG5_HUMAN	2.6157
B19-G	sp|O00410|IPO5_HUMAN	2.6139
B19-G	sp|Q08945|SSRP1_HUMAN	2.6126
B19-G	sp|P06748|NPM_HUMAN	2.6117
B19-G	sp|P49321|NASP_HUMAN	2.6117
B19-G	sp|Q9Y5Y0|FLVC1_HUMAN	2.61
B19-G	sp|P33778|H2B1B_HUMAN	2.6073
B19-G	sp|Q96AV8|E2F7_HUMAN	2.6058
B19-G	sp|Q9BX40|LS14B_HUMAN	2.6049
B19-G	sp|Q9UPQ9|TNR6B_HUMAN	2.6044
B19-G	sp|P56192|SYMC_HUMAN	2.6038
B19-G	sp|Q92890|UFD1_HUMAN	2.6013
B19-G	sp|P11388|TOP2A_HUMAN	2.5993
B19-G	sp|Q92538|GBF1_HUMAN	2.5975
B19-G	sp|Q9UKV5|AMFR_HUMAN	2.5967
B19-G	sp|O00571|DDX3X_HUMAN	2.5958
B19-G	sp|Q16891|MIC60_HUMAN	2.5947
B19-G	sp|Q96SB4|SRPK1_HUMAN	2.5933
B19-G	sp|Q9ULH0|KDIS_HUMAN	2.5911
B19-G	IGH1M_MOUSE	2.5904
B19-G	sp|P48444|COPD_HUMAN	2.5891
B19-G	sp|Q9H5H4|ZN768_HUMAN	2.588
B19-G	sp|P13667|PDIA4_HUMAN	2.584
B19-G	sp|Q9Y265|RUVB1_HUMAN	2.5825
B19-G	sp|P31948|STIP1_HUMAN	2.5814
B19-G	sp|Q9H813|TM206_HUMAN	2.581
B19-G	sp|P22102|PUR2_HUMAN	2.5802
B19-G	sp|Q92526|TCPW_HUMAN	2.5771
B19-G	sp|Q6UB35|C1TM_HUMAN	2.5748
B19-G	sp|P62701|RS4X_HUMAN	2.5706
B19-G	sp|Q6P1M0|S27A4_HUMAN	2.5633
B19-G	sp|Q9NVP1|DDX18_HUMAN	2.5602
B19-G	sp|Q9UJZ1|STML2_HUMAN	2.5522
B19-G	sp|P17858|PFKAL_HUMAN	2.5513
B19-G	sp|Q15233|NONO_HUMAN	2.5506
B19-G	sp|P53618|COPB_HUMAN	2.5467
B19-G	sp|P10644|KAP0_HUMAN	2.5467
B19-G	sp|Q14244|MAP7_HUMAN	2.5443
B19-G	sp|Q15269|PWP2_HUMAN	2.5428
B19-G	sp|P46977|STT3A_HUMAN	2.5419
B19-G	sp|Q9NQ92|COPRS_HUMAN	2.541
B19-G	sp|Q5JSZ5|PRC2B_HUMAN	2.5403
B19-G	sp|Q5VV42|CDKAL_HUMAN	2.536
B19-G	sp|Q92499|DDX1_HUMAN	2.5331
B19-G	sp|Q9BW92|SYTM_HUMAN	2.5304
B19-G	sp|P18124|RL7_HUMAN	2.5268
B19-G	sp|Q8TEQ6|GEMI5_HUMAN	2.5238
B19-G	sp|Q8NBS9|TXND5_HUMAN	2.5231
B19-G	sp|Q92598|HS105_HUMAN	2.5213
B19-G	sp|Q9NYZ3|GTSE1_HUMAN	2.5179
B19-G	sp|Q06787|FMR1_HUMAN	2.5168
B19-G	sp|Q9H330|TM245_HUMAN	2.5158
B19-G	sp|Q13045|FLII_HUMAN	2.5153
B19-G	sp|P43686|PRS6B_HUMAN	2.512
B19-G	sp|Q04837|SSBP_HUMAN	2.5082
B19-G	sp|Q02809|PLOD1_HUMAN	2.5055
B19-G	sp|P08670|VIME_HUMAN	2.5053
B19-G	tr|M0R2S1|M0R2S1_HUMAN	2.505
B19-G	sp|Q5JTV8|TOIP1_HUMAN	2.5047
B19-G	sp|P30154|2AAB_HUMAN	2.5045
B19-G	sp|Q9UGJ1|GCP4_HUMAN	2.5014
B19-G	sp|Q9BX95|SGPP1_HUMAN	2.4994
B19-G	sp|O75153|CLU_HUMAN	2.499
B19-G	sp|P68104|EF1A1_HUMAN	2.4919
B19-G	sp|Q5JQF8|PAP1M_HUMAN	2.4915
B19-G	sp|Q7Z3C6|ATG9A_HUMAN	2.4866
B19-G	sp|Q96S52|PIGS_HUMAN	2.4865
B19-G	sp|P35251|RFC1_HUMAN	2.4848
B19-G	sp|Q9Y5K5|UCHL5_HUMAN	2.4842
B19-G	sp|Q08211|DHX9_HUMAN	2.4823
B19-G	sp|P30050|RL12_HUMAN	2.4797
B19-G	sp|Q96CS3|FAF2_HUMAN	2.4773
B19-G	sp|Q8N1F7|NUP93_HUMAN	2.4738
B19-G	sp|P54652|HSP72_HUMAN	2.4709
B19-G	sp|P14373|TRI27_HUMAN	2.4708
B19-G	sp|P02786|TFR1_HUMAN	2.4654
B19-G	sp|P84098|RL19_HUMAN	2.4643
B19-G	sp|P52701|MSH6_HUMAN	2.4641
B19-G	sp|Q9Y3I0|RTCB_HUMAN	2.46
B19-G	sp|Q9NYU1|UGGG2_HUMAN	2.46
B19-G	sp|Q9NVI1|FANCI_HUMAN	2.4586
B19-G	sp|P14543|NID1_HUMAN	2.4584
B19-G	sp|Q8IXI2|MIRO1_HUMAN	2.4583
B19-G	sp|P23258|TBG1_HUMAN	2.4582
B19-G	sp|P53621|COPA_HUMAN	2.4554
B19-G	sp|Q13200|PSMD2_HUMAN	2.4507
B19-G	sp|Q9Y6D5|BIG2_HUMAN	2.4481
B19-G	sp|P40939|ECHA_HUMAN	2.4461
B19-G	sp|P36542|ATPG_HUMAN	2.4337
B19-G	sp|P49959|MRE11_HUMAN	2.433
B19-G	sp|P23246|SFPQ_HUMAN	2.4323
B19-G	sp|Q8N5C6|SRBD1_HUMAN	2.4315
B19-G	sp|P42166|LAP2A_HUMAN	2.4306
B19-G	sp|P49257|LMAN1_HUMAN	2.4251
B19-G	sp|P62424|RL7A_HUMAN	2.4141
B19-G	sp|Q5QP82|DCA10_HUMAN	2.4128
B19-G	sp|Q9Y678|COPG1_HUMAN	2.4102
B19-G	sp|Q8IXK2|GLT12_HUMAN	2.4097
B19-G	sp|Q99459|CDC5L_HUMAN	2.4095
B19-G	sp|P27816|MAP4_HUMAN	2.4092
B19-G	sp|Q9H2V7|SPNS1_HUMAN	2.4074
B19-G	sp|Q14137|BOP1_HUMAN	2.3974
B19-G	sp|Q9Y2L9|LRCH1_HUMAN	2.3974
B19-G	sp|O15118|NPC1_HUMAN	2.3957
B19-G	sp|Q96BY7|ATG2B_HUMAN	2.3866
B19-G	sp|Q9BQ39|DDX50_HUMAN	2.3833
B19-G	sp|P23588|IF4B_HUMAN	2.3778
B19-G	sp|Q13049|TRI32_HUMAN	2.3778
B19-G	sp|O60678|ANM3_HUMAN	2.3732
B19-G	sp|Q9P270|SLAI2_HUMAN	2.3716
B19-G	sp|P04792|HSPB1_HUMAN	2.3706
B19-G	sp|O43379|WDR62_HUMAN	2.3679
B19-G	sp|Q9NR30|DDX21_HUMAN	2.3669
B19-G	sp|O94905|ERLN2_HUMAN	2.3665
B19-G	sp|Q14008|CKAP5_HUMAN	2.3631
B19-G	sp|P20700|LMNB1_HUMAN	2.3624
B19-G	sp|Q9NZI8|IF2B1_HUMAN	2.3616
B19-G	sp|Q14683|SMC1A_HUMAN	2.3595
B19-G	sp|Q6ZXV5|TMTC3_HUMAN	2.3572
B19-G	sp|Q8N6R0|MET13_HUMAN	2.3552
B19-G	sp|P63151|2ABA_HUMAN	2.3526
B19-G	sp|P39023|RL3_HUMAN	2.3507
B19-G	sp|Q9UBB4|ATX10_HUMAN	2.3506
B19-G	sp|Q9H0D6|XRN2_HUMAN	2.3481
B19-G	sp|Q9Y4C2|TCAF1_HUMAN	2.3476
B19-G	sp|Q8NBP0|TTC13_HUMAN	2.3448
B19-G	sp|O75592|MYCB2_HUMAN	2.3434
B19-G	sp|Q9Y3Z3|SAMH1_HUMAN	2.3434
B19-G	sp|Q9ULT8|HECD1_HUMAN	2.3429
B19-G	sp|Q9H845|ACAD9_HUMAN	2.3413
B19-G	sp|Q9NRR4|RNC_HUMAN	2.3375
B19-G	sp|Q8IXB1|DJC10_HUMAN	2.3319
B19-G	sp|Q9BXW9|FACD2_HUMAN	2.3265
B19-G	sp|Q6NSJ5|LRC8E_HUMAN	2.3199
B19-G	sp|Q6SZW1|SARM1_HUMAN	2.3163
B19-G	sp|P61978|HNRPK_HUMAN	2.3152
B19-G	sp|Q6NZY4|ZCHC8_HUMAN	2.3152
B19-G	sp|P62917|RL8_HUMAN	2.3138
B19-G	sp|Q6P2Q9|PRP8_HUMAN	2.312
B19-G	sp|O60716|CTND1_HUMAN	2.3056
B19-G	sp|Q16822|PCKGM_HUMAN	2.3048
B19-G	sp|Q9Y520|PRC2C_HUMAN	2.3021
B19-G	sp|P50402|EMD_HUMAN	2.302
B19-G	sp|Q29RF7|PDS5A_HUMAN	2.3014
B19-G	sp|P36578|RL4_HUMAN	2.2992
B19-G	sp|P0DN79|CBSL_HUMAN	2.2988
B19-G	sp|Q13724|MOGS_HUMAN	2.2975
B19-G	sp|P10909|CLUS_HUMAN	2.2961
B19-G	sp|Q6ZVX7|FBX50_HUMAN	2.2906
B19-G	sp|O75534|CSDE1_HUMAN	2.2892
B19-G	sp|P23458|JAK1_HUMAN	2.2886
B19-G	sp|Q9NZC9|SMAL1_HUMAN	2.2856
B19-G	sp|P07814|SYEP_HUMAN	2.2776
B19-G	sp|P52429|DGKE_HUMAN	2.2744
B19-G	sp|O43592|XPOT_HUMAN	2.2715
B19-G	sp|Q9ULG6|CCPG1_HUMAN	2.2695
B19-G	sp|Q01804|OTUD4_HUMAN	2.2683
B19-G	sp|Q9Y4L1|HYOU1_HUMAN	2.2625
B19-G	sp|P30876|RPB2_HUMAN	2.257
B19-G	sp|P38435|VKGC_HUMAN	2.2562
B19-G	sp|O15013|ARHGA_HUMAN	2.2484
B19-G	sp|Q5VIR6|VPS53_HUMAN	2.2431
B19-G	sp|P20839|IMDH1_HUMAN	2.2395
B19-G	sp|O95400|CD2B2_HUMAN	2.2384
B19-G	sp|P42345|MTOR_HUMAN	2.2359
B19-G	sp|Q7Z2W4|ZCCHV_HUMAN	2.2346
B19-G	sp|P78543|BTG2_HUMAN	2.231
B19-G	sp|A5YKK6|CNOT1_HUMAN	2.2289
B19-G	sp|Q15051|IQCB1_HUMAN	2.2242
B19-G	tr|D3DPG1|D3DPG1_HUMAN	2.2238
B19-G	sp|P49792|RBP2_HUMAN	2.2226
B19-G	sp|Q7L2E3|DHX30_HUMAN	2.2197
B19-G	sp|Q13459|MYO9B_HUMAN	2.2164
B19-G	sp|Q9Y3R5|DOP2_HUMAN	2.2144
B19-G	IGKC_MOUSE	2.2082
B19-G	sp|P43246|MSH2_HUMAN	2.2077
B19-G	sp|Q12873|CHD3_HUMAN	2.2077
B19-G	sp|Q16650|TBR1_HUMAN	2.2066
B19-G	sp|Q13217|DNJC3_HUMAN	2.2064
B19-G	sp|Q8TB61|S35B2_HUMAN	2.2043
B19-G	sp|P62263|RS14_HUMAN	2.2004
B19-G	sp|P17844|DDX5_HUMAN	2.1995
B19-G	sp|P30101|PDIA3_HUMAN	2.1963
B19-G	sp|Q96QK1|VPS35_HUMAN	2.1947
B19-G	sp|Q93063|EXT2_HUMAN	2.1913
B19-G	sp|Q9H089|LSG1_HUMAN	2.1883
B19-G	sp|P62851|RS25_HUMAN	2.1872
B19-G	sp|Q9NVH1|DJC11_HUMAN	2.1833
B19-G	sp|Q5JTH9|RRP12_HUMAN	2.18
B19-G	sp|P43243|MATR3_HUMAN	2.1791
B19-G	sp|O14802|RPC1_HUMAN	2.178
B19-G	sp|Q9NZV5|SELN_HUMAN	2.1777
B19-G	sp|Q9H6S0|YTDC2_HUMAN	2.1683
B19-G	sp|P22626|ROA2_HUMAN	2.1669
B19-G	sp|Q9H0U3|MAGT1_HUMAN	2.1665
B19-G	sp|Q9UNX3|RL26L_HUMAN	2.1641
B19-G	sp|Q96JH7|VCIP1_HUMAN	2.1639
B19-G	sp|Q6NVV1|R13P3_HUMAN	2.1586
B19-G	sp|Q8TAI1|TYMOS_HUMAN	2.1583
B19-G	sp|O15226|NKRF_HUMAN	2.1557
B19-G	sp|Q86WA8|LONP2_HUMAN	2.1557
B19-G	sp|O43617|TPPC3_HUMAN	2.1506
B19-G	sp|Q9UBM7|DHCR7_HUMAN	2.1495
B19-G	sp|O95470|SGPL1_HUMAN	2.1486
B19-G	sp|Q92545|TM131_HUMAN	2.1426
B19-G	sp|Q9BU23|LMF2_HUMAN	2.1395
B19-G	sp|P25398|RS12_HUMAN	2.139
B19-G	sp|Q9BS26|ERP44_HUMAN	2.1389
B19-G	sp|Q9UKV8|AGO2_HUMAN	2.1303
B19-G	sp|P15880|RS2_HUMAN	2.1294
B19-G	sp|Q9NXS2|QPCTL_HUMAN	2.1282
B19-G	sp|P28340|DPOD1_HUMAN	2.1258
B19-G	sp|Q92828|COR2A_HUMAN	2.1254
B19-G	sp|O14681|EI24_HUMAN	2.1245
B19-G	sp|Q96SB8|SMC6_HUMAN	2.1184
B19-G	sp|Q9BVK2|ALG8_HUMAN	2.1165
B19-G	sp|Q8N0Z6|TTC5_HUMAN	2.1147
B19-G	sp|P10515|ODP2_HUMAN	2.1071
B19-G	sp|Q9NW08|RPC2_HUMAN	2.1025
B19-G	sp|Q5JVS0|HABP4_HUMAN	2.0981
B19-G	sp|Q6NSJ2|PHLB3_HUMAN	2.0966
B19-G	sp|Q9UHD2|TBK1_HUMAN	2.0962
B19-G	sp|Q9ULJ3|ZBT21_HUMAN	2.0958
B19-G	sp|O95202|LETM1_HUMAN	2.0956
B19-G	sp|O14874|BCKD_HUMAN	2.0949
B19-G	sp|O75822|EIF3J_HUMAN	2.0915
B19-G	sp|P08631|HCK_HUMAN	2.0883
B19-G	sp|Q96CU9|FXRD1_HUMAN	2.0873
B19-G	sp|Q7L5N7|PCAT2_HUMAN	2.0862
B19-G	sp|Q9H4H8|FA83D_HUMAN	2.0846
B19-G	sp|Q8IWC1|MA7D3_HUMAN	2.0841
B19-G	sp|Q9HAV4|XPO5_HUMAN	2.0796
B19-G	sp|O76021|RL1D1_HUMAN	2.0792
B19-G	sp|P25686|DNJB2_HUMAN	2.078
B19-G	sp|Q86Y56|DAAF5_HUMAN	2.0776
B19-G	sp|Q06830|PRDX1_HUMAN	2.0769
B19-G	sp|Q4G0J3|LARP7_HUMAN	2.0689
B19-G	sp|Q14258|TRI25_HUMAN	2.0652
B19-G	sp|O15511|ARPC5_HUMAN	2.0644
B19-G	sp|P49959|MRE11_HUMAN	2.0639
B19-G	sp|O75419|CDC45_HUMAN	2.061
B19-G	sp|Q9Y2X3|NOP58_HUMAN	2.0604
B19-G	sp|Q92600|CNOT9_HUMAN	2.0599
B19-G	sp|P46379|BAG6_HUMAN	2.0447
B19-G	sp|Q8IX12|CCAR1_HUMAN	2.0423
B19-G	sp|O15226|NKRF_HUMAN	2.0369
B19-G	sp|Q8NE01|CNNM3_HUMAN	2.0347
B19-G	sp|Q9H334|FOXP1_HUMAN	2.0318
B19-G	sp|Q8TCJ2|STT3B_HUMAN	2.0316
B19-G	sp|P22090|RS4Y1_HUMAN	2.0286
B19-G	sp|P49757|NUMB_HUMAN	2.0267
B19-G	sp|Q9BW92|SYTM_HUMAN	2.0259
B19-G	sp|Q9H857|NT5D2_HUMAN	2.0232
B19-G	sp|P35221|CTNA1_HUMAN	2.0123
B19-G	sp|O00459|P85B_HUMAN	2.0102
B19-G	tr|B9EGQ5|B9EGQ5_HUMAN	1.997
B19-G	sp|Q13438|OS9_HUMAN	1.9938
B19-G	sp|Q8TD47|RS4Y2_HUMAN	1.9896
B19-G	sp|P62910|RL32_HUMAN	1.9889
B19-G	sp|P21980|TGM2_HUMAN	1.9864
B19-G	sp|Q8IZ52|CHSS2_HUMAN	1.986
B19-G	sp|O60264|SMCA5_HUMAN	1.9731
B19-G	sp|Q9HAW4|CLSPN_HUMAN	1.9649
B19-G	sp|Q9HDC5|JPH1_HUMAN	1.9604
B19-G	sp|Q9NTJ3|SMC4_HUMAN	1.9506
B19-G	sp|P61247|RS3A_HUMAN	1.9455
B19-G	sp|O95163|ELP1_HUMAN	1.9425
B19-G	sp|O00203|AP3B1_HUMAN	1.9299
B19-G	sp|Q08380|LG3BP_HUMAN	1.9026
B19-G	sp|Q9BZI7|REN3B_HUMAN	1.9009
B19-G	sp|P18077|RL35A_HUMAN	1.8891
B19-G	sp|O75533|SF3B1_HUMAN	1.8871
B19-G	sp|Q8WUA4|TF3C2_HUMAN	1.8797
B19-G	sp|Q9UP83|COG5_HUMAN	1.848
B19-G	sp|O95819|M4K4_HUMAN	1.7635
