# Supplementary material for: Chronobiology of neurotropic viruses: rhythmic viral entry and arrhythmic host clocks
Source: Cell Discov. 2026 Feb 10;12:11. doi: 10.1038/s41421-026-00867-8 (PMC12886894; doi:10.1038/s41421-026-00867-8)
Supplement: Supplementary file 5 — Supplementary Table S4 [file 41421_2026_867_MOESM5_ESM.xlsx]

## Sheet: Sheet1
Table S4. Oligonucleotide primers used during the course of this study
Oligos for qPCR
Target	Forward primer (5′–3′)	Reverse primer (5′–3′)
hBmal1	AAGGGAAGCTCACAGTCAGAT	GGACATTGCGTTGCATGTTGG
hClock	TGCGAGGAACAATAGACCCAA	ATGGCCTATGTGTGCGTTGTA
hRev-erbα	TGGACTCCAACAACAACACAG	GATGGTGGGAAGTAGGTGGG
hRev-erbβ	TTTAGTGGCATGGTTCTACTGTG	AGCCTTCGCAAGCATGAACT
hCry1	CTCCTCCAATGTGGGCATCAA	CCACGAATCACAAACAGACGG
hCry2	TCCCAAGGCTGTTCAAGGAAT	TGCATCCCGTTCTTTCCCAAA
hRora	ACTCCTGTCCTCGTCAGAAGA	CATCCCTACGGCAAGGCATTT
hNfil3	CTGCTTTAACGGAAGTGTCAGA	TTCCTCCGACATGCAGAAGAT
hDbp	CTGATCTTGCCCTATCAAGCATT	CGATGTCTTCGAGGGTCAAAG
hPer1	GCCAACCAGGAATACTACCAGC	GTGTGTACTCAGACGTGATGTG
hPer2	GACATGAGACCAACGAAAACTGC	AGGCTAAAGGTATCTGGACTCTG
hPer3	GCAGAGGAAATTGGCGGACA	GGTTTATTGCGTCTCTCCGAG
hP75ntr	CCTACGGCTACTACCAGGATG	CACACGGTGTTCTGCTTGT
hGrp78	CATCACGCCGTCCTATGTCG	CGTCAAAGACCGTGTTCTCG
hSt3gal4	CTTCCTGCGGCTTGAGGATTA	CTCACTCCCCTTGGTCCCATA
hPhb1	TGTCATCTTTGACCGATTCCG	CTGGCACATTACGTGGTCGAG
hPdgfra	TGGCAGTACCCCATGTCTGAA	CCAAGACCGTCACAAAAAGGC
hNectin-1	CTCGGCTTGACCGCATTCTT	GCAGTGCAGAACCACGTCT
hNcl	GGTGGTCGTTTCCCCAACAAA	GCCAGGTGTGGTAACTGCT
hEfnb2	TATGCAGAACTGCGATTTCCAA	TGGGTATAGTACCAGTCCTTGTC
hEfnb3	CTCGGCGAATAAGAGGTTCCA	GTGAAGCGGAGATCCAGGTC
hEfna2	TGGCTCACACACCCGTATG	GTCGCCAGACATCACGTTG
hTfrc	ACCATTGTCATATACCCGGTTCA	CAATAGCCCAAGTAGCCAATCAT
hDc-sign	AATGGCTGGAACGACGACAAA	CAGGAGGCTGCGGACTTTTT
hPvr	TGGAGGTGACGCATGTGTC	GTTTGGACTCCGAATAGCTGG
hCd81	GCGCCCAACACCTTCTATGTA	CCAGGAAGCCAACGAACATCA
hMxra8	GCAACCTGCACCATCACTACT	CCACCTGTTGAGCCTCCTC
hLrp1	CTATCGACGCCCCTAAGACTT	CATCGCTGGGCCTTACTCT
hCar	GTGCTCCTGTGCGGAGTAG	ATGGCAGATAGGCAGTTTCCC
hItga6	ATGCACGCGGATCGAGTTT	TTCCTGCTTCGTATTAACATGCT
hHSPGs	CCAAATGCGCTGGACACATTC	CGGACACCTCTCGGAACTCT
hFcrn	GGGGAAAAGGTCCCTACACTC	CCTGCTTGAGGTCGAAATTCAT
hItgb1	CCTACTTCTGCACGATGTGATG	CCTTTGCTACGGTTGGTTACATT
hAavr	GGGGACCTACCACTTCCGT	CATCAGTAGACCTTGAACCATCC
hTyro3	CAGCCGGTGAAGCTCAACT	TGGCACACCTTCTACCGTGA
mP75ntr	CCTGGACAGTGTTACGTTCTC	ACACAGGGAGCGGACATACT
mGrm2	AGTGTGGACCTGTTAATGAGCA	CCAGGGCGTGTGTATCCTTG
mNcam1	AGAAATCAGCGTTGGAGAGTCC	TCGTCATCATTCCACACCACT
mSt3gal4	ACCAGCAAATCTCACTGGAAG	CCCTGGAAGCATGGCTCTTTC
mPhb1	GGAGGCGTGGTGAACTCTG	GTTTCTGTACCCAAGGGATGAG
mPdgfra	AGAGTTACACGTTTGAGCTGTC	GTCCCTCCACGGTACTCCT
mNectin-1	GACTCCATGTATGGCTTCATCG	CACTCGTTTCTCGTAGGGAGG
mEfnb2	ATTATTTGCCCCAAAGTGGACTC	GCAGCGGGGTATTCTCCTTC
mEfnb3	TGCTGCTGTTAGGTTTTGCG	CTGAGGATAAAGCACGTAACCG
mEfna2	CGATACGCAGTCTACTGGAAC	GGTAGTCGTTGATGCTCACCT
mTfrc	GTTTCTGCCAGCCCCTTATTAT	GCAAGGAAAGGATATGCAGCA
mDc-sign	CTGGCGTAGATCGACTGTGC	AGACTCCTTGCTCATGTCAATG
mPvr	GGGTGGGGATATACGTGTGC	GTTCCTCAGATCCTGTTGGGC
mCd81	GTGGAGGGCTGCACCAAAT	GACGCAACCACAGAGCTACA
mMxra8	GCGCCGACTTGTGGATATGTA	GCCGTCGTGGAAAGCAGAA
mLrp1	ACTATGGATGCCCCTAAAACTTG	GCAATCTCTTTCACCGTCACA
mCar	GCACCCGCTAAGGTAGCTG	ATAGACCCGTCCTTGCTCTGT
mItga6	TGCAGAGGGCGAACAGAAC	GCACACGTCACCACTTTGC
mHspgs	TGGAGCCCGAATACAGGAAGA	AGATCCGTCCGCATTCCCT
mFcrn	CCCCCACTGATGTATCATCTCA	GAAAGAGGGAAGCCCCGTAGA
mItgb1	ATGCCAAATCTTGCGGAGAAT	TTTGCTGCGATTGGTGACATT
mAavr	TCCTGTCATGGACTACAATCTGC	TTCAAAGGTGTTTGCCCGTTT
mTyro3	GCCTCCAAATTGCCCGTCA	CCAGCACTGGTACATGAGATCA
hAhr	ACATCACCTACGCCAGTCG	CGCTTGGAAGGATTTGACTTGA
hSrf	CGAGATGGAGATCGGTATGGT	GGGTCTTCTTACCCGGCTTG
hE2f1	ACGCTATGAGACCTCACTGAA	TCCTGGGTCAACCCCTCAAG
hE2f2	CGTCCCTGAGTTCCCAACC	GCGAAGTGTCATACCGAGTCTT
hE2f3	AGAAAGCGGTCATCAGTACCT	TGGACTTCGTAGTGCAGCTCT
hE2f4	CACCACCAAGTTCGTGTCCC	GCGTACAGCTAGGGTGTCA
hE2f5	GGGCTGCTCACTACCAAGTTC	CCTACACCTTTCCACTGGATACT
hE2f6	TCCATGAACAGATCGTCATTGC	TCCGTTGGTGCTCCTTATGTG
hE2f7	AGGCAGCCCAGACTAGATTTT	GCTGGCAGCACTAATGAGCA
hE2f8	CCTGAGATCCGCAACAGAGAT	AGATGTCATTATTCACAGCAGGG
hActin	TGACGTGGACATCCGCAAAG	CTGGAAGGTGGACAGCGAGG
mIfnγ	ATGAACGCTACACACTGCATC	CCATCCTTTTGCCAGTTCCTC
mIl6	TAGTCCTTCCTACCCCAATTTCC	TTGGTCCTTAGCCACTCCTTC
mCaspase-1	ACAAGGCACGGGACCTATG	TCCCAGTCAGTCCTGGAAATG
mNlrp3	ATTACCCGCCCGAGAAAGG	CATGAGTGTGGCTAGATCCAAG
mMcp1	TTAAAAACCTGGATCGGAACCAA	GCATTAGCTTCAGATTTACGGGT
mCxcl10	CCAAGTGCTGCCGTCATTTTC	GGCTCGCAGGGATGATTTCAA
mFoxp3	CACCTATGCCACCCTTATCCG	CATGCGAGTAAACCAATGGTAGA
mInos	GTTCTCAGCCCAACAATACAAGA	GTGGACGGGTCGATGTCAC
mIl-1b	GAAATGCCACCTTTTGACAGTG	TGGATGCTCTCATCAGGACAG
mTNF-α	CAGGCGGTGCCTATGTCTC	CGATCACCCCGAAGTTCAGTAG
mIFNβ	AGCTCCAAGAAAGGACGAACA	GCCCTGTAGGTGAGGTTGAT
mBmal1	ACAGTCAGATTGAAAAGAGGCG	GCCATCCTTAGCACGGTGAG
mRev-erbα	ACTTCCCACCATCACCTACTG	GGGGAGCTATCATCACTGAGA
mActin	GGCTGTATTCCCCTCCATCG	CCAGTTGGTAACAATGCCATGT
Oligos for CUT&Tag-qPCR
Target	Forward primer (5′–3′)	Reverse primer (5′–3′)
P75ntr	AGCATCTTTCATCAGAGCAC	ACGACTCTGGCCCAACTTG
E2f8	TAAGAACCAGCCGCTCAGTG	CTGAAAGCAGGCCTTTCAGGTA
Rev-erbα	ACTAATGATTCCATCCCCCAC	CTGACACACACTGAACTGGGCA
Per2	GTACCTCCCCAGAGTAACAATG	GCCTGTGGTCGACACTTGT
DNA spike in	AATGTTGGCCTGTATAGCTTC	GAAATGGGAAGAAGGCGAAGTC
Cloning of overexpression plasmids
Target	primer (5′–3′)
HomoArmPQ-CVS-G-F1	CCTGCAGGAATTGATCCGCCATGGTTCCTCAGGTTCTTTT
CVS-G-dFD-R1	GGTGGTTCTTACAGTTCGGAACTCGGACAGGTTGGT
CVS-G-dFD-F2	ACCAACCTGTCCGAGTTCCGAACTGTAAGAACCACC
CVS-G-dPHD-R1	AATCTCGTCTGAGCGAAACTCGGGCATCCAAATGGT
CVS-G-dPHD-F2	ACCATTTGGATGCCCGAGTTTCGCTCAGACGAGATT
CVS-G-dCD-R1	GAAAACTGTAGAAGGGTCGGTTTTGTTGAATATGGT
CVS-G-dCD-F2	ACCATATTCAACAAAACCGACCCTTCTACAGTTTTC
HomoArmPQ-CVS-G-R2	TCGACATCGATTGCGGCCGCCAGTCTGATCTCACCTCCAC
HomoArmPQ-E2F8-F1	CCTGCAGGAATTGATCCGCCATGGAGAACGAAAAGGAAAATC
E2F8dD1-F2	GAGAAATCCCAACCAAGTCGACACAATCTCAACAAA
E2F8dD1-R1	TTTGTTGAGATTGTGTCGACTTGGTTGGGATTTCTC
E2F8dD2-F2	GGGCAGCTTCTGTAAACAGCCCAGAAATCAGTCCAAAT
E2F8dD2-R1	ATTTGGACTGATTTCTGGGCTGTTTACAGAAGCTGCCC
HomoArmPQ-E2F8-R2	TCGACATCGATTGCGGCCGCATGGACATCCTCTGTTGAGACT
BMAL1-F	GGAATCTACGCTAGAGGGCTTC
BMAL1-R	CAAGCTATCCACAGCTAGCCCA
REV-ERBα-F	GATCGCAACCTCTAGTTTGAG
REV-ERBα-R	GAGAAGTGCAGAGTTCGATTC
HomoArmPQ-REV-ERBα-F1	CCTGCAGGAATTGATCCGCCATGACGACCCTGGACTCC
REV-ERBα-dDBD-R1	CGTTTGGGGATGCGCCCCACCATGCCATTCAGCTT
REV-ERBα-dDBD-F2	AAGCTGAATGGCATGGTGGGGCGCATCCCCAAACG
HomoArmPQ-REV-ERBα-R2	TCGACATCGATTGCGGCCGCCTGGGCGTCCACCCGGAA
HomoArmPQ-E2F8-F	GGAATTGATCCGCCTCGAGGCCACCATGGAGAACGAAAAGGAAAATC
HomoArmPQ-E2F8-R	TCGACATCGATTGCGGCCGCATGGACATCCTCTGTTGAGACT
HomoArmPQ-E2F7-R	TCGACATCGATTGCGGCCGCGTCAGCGCCGCCGCTGGGGATTTCT
HomoArmPQ-E2F7-F	GGAATTGATCCGCCTCGAGGCCACCATGGAGGTAAATTGTTTAACAC
HomoArmPQ-E2F5-F	GGAATTGATCCGCCTCGAGGCCACCATGGCGGCGGCAGAGCCCGCGA
HomoArmPQ-E2F5-R	TCGACATCGATTGCGGCCGCATAATTTAGTATCTGGACAT
Cloning of KD and KO plasmids
Target	primer (5′–3′)
NegativeControl-shRNA-F	CCGGGGTTGAAGCTTACAAGTGACTCGAGTCACTTGTAAGCTTCAACCTTTTT
NegativeControl--shRNA-R	AATTAAAAAGGTTGAAGCTTACAAGTGACTCGAGTCACTTGTAAGCTTCAACC
BMAL1shRNA1F	CCGGGCCGAATGATTGCTGAGGAAACTCGAGTTTCCTCAGCAATCATTCGGCTTTTT
BMAL1shRNA1R	AATTAAAAAGCCGAATGATTGCTGAGGAAACTCGAGTTTCCTCAGCAATCATTCGGC
BMAL1shRNA2F	CCGGGCTCCACTGACTACCAAGAAACTCGAGTTTCTTGGTAGTCAGTGGAGCTTTTT
BMAL1shRNA2R	AATTAAAAAGCTCCACTGACTACCAAGAAACTCGAGTTTCTTGGTAGTCAGTGGAGC
CLOCKshRNA1F	CCGGCGTTCAACTTTCTTCTGGAAACTCGAGTTTCCAGAAGAAAGTTGAACGTTTTT
CLOCKshRNA1R	AATTAAAAACGTTCAACTTTCTTCTGGAAACTCGAGTTTCCAGAAGAAAGTTGAACG
CLOCKshRNA2F	CCGGGCCAAGATTCTGGGTCAGATACTCGAGTATCTGACCCAGAATCTTGGCTTTTT
CLOCKshRNA2R	AATTAAAAAGCCAAGATTCTGGGTCAGATACTCGAGTATCTGACCCAGAATCTTGGC
REV-ERBαshRNA1F	CCGGCCAGCCCTGAATCCCTCTATACTCGAGTATAGAGGGATTCAGGGCTGGTTTTT
REV-ERBαshRNA1R	AATTAAAAACCAGCCCTGAATCCCTCTATACTCGAGTATAGAGGGATTCAGGGCTGG
REV-ERBαshRNA2F	CCGGGCGCTTTGCTTCGTTGTTCAACTCGAGTTGAACAACGAAGCAAAGCGCTTTTT
REV-ERBαshRNA2R	AATTAAAAAGCGCTTTGCTTCGTTGTTCAACTCGAGTTGAACAACGAAGCAAAGCGC
REV-ERBβshRNA1F	CCGGATTACTACCACAAGACTATTTCTCGAGAAATAGTCTTGTGGTAGTAATTTTTTG
REV-ERBβshRNA1R	AATTCAAAAAATTACTACCACAAGACTATTTCTCGAGAAATAGTCTTGTGGTAGTAAT
REV-ERBβshRNA2F	CCGGTTGCCAGATCTTCGATCTTTACTCGAGTAAAGATCGAAGATCTGGCAATTTTTG
REV-ERBβshRNA2R	AATTCAAAAATTGCCAGATCTTCGATCTTTACTCGAGTAAAGATCGAAGATCTGGCAA
CRY1shRNA1F	CCGGGGAACGAGACGCAGCTATTAACTCGAGTTAATAGCTGCGTCTCGTTCCTTTTTG
CRY1shRNA1R	AATTCAAAAAGGAACGAGACGCAGCTATTAACTCGAGTTAATAGCTGCGTCTCGTTCC
CRY1shRNA2F	CCGGAGACTATATCAGGCGTTATTTCTCGAGAAATAACGCCTGATATAGTCTTTTTTG
CRY1shRNA2R	AATTCAAAAAAGACTATATCAGGCGTTATTTCTCGAGAAATAACGCCTGATATAGTCT
CRY2shRNA1F	CCGGAGGCAGCCAAGTGCATCATTGCTCGAGCAATGATGCACTTGGCTGCCTTTTTTG
CRY2shRNA1R	AATTCAAAAAAGGCAGCCAAGTGCATCATTGCTCGAGCAATGATGCACTTGGCTGCCT
CRY2shRNA2F	CCGGGTGGAAGTAGTGACGGAGAATCTCGAGATTCTCCGTCACTACTTCCACTTTTTG
CRY2shRNA2R	AATTCAAAAAGTGGAAGTAGTGACGGAGAATCTCGAGATTCTCCGTCACTACTTCCAC
RORAshRNA1F	CCGGATAGCGGAGGTTGCGGCATTACTCGAGTAATGCCGCAACCTCCGCTATTTTTTTG
RORAshRNA1R	AATTCAAAAAAATAGCGGAGGTTGCGGCATTACTCGAGTAATGCCGCAACCTCCGCTAT
RORAshRNA2F	CCGGCAACAGGAGGAGGGTACTAAACTCGAGTTTAGTACCCTCCTCCTGTTGTTTTTTG
RORAshRNA2R	AATTCAAAAAACAACAGGAGGAGGGTACTAAACTCGAGTTTAGTACCCTCCTCCTGTTG
NFIL3shRNA1F	CCGGGCACAGATTATGATGAAGATTCTCGAGAATCTTCATCATAATCTGTGCTTTTT
NFIL3shRNA1R	AATTAAAAAGCACAGATTATGATGAAGATTCTCGAGAATCTTCATCATAATCTGTGC
NFIL3shRNA2F	CCGGCCAAATCCAATGTGAGTTCATCTCGAGATGAACTCACATTGGATTTGGTTTTT
NFIL3shRNA2R	AATTAAAAACCAAATCCAATGTGAGTTCATCTCGAGATGAACTCACATTGGATTTGG
DBPshRNA1F	CCGGACATCCCCACCTGGCGGAGCTCTCGAGAGCTCCGCCAGGTGGGGATGTTTTTT
DBPshRNA1R	AATTAAAAAACATCCCCACCTGGCGGAGCTCTCGAGAGCTCCGCCAGGTGGGGATGT
DBPshRNA2F	CCGGCGAAGACATCGCTTCTCAGAACTCGAGTTCTGAGAAGCGATGTCTTCGTTTTT
DBPshRNA2R	AATTAAAAACGAAGACATCGCTTCTCAGAACTCGAGTTCTGAGAAGCGATGTCTTCG
P75NTRshRNAF	CCGGGGAACAGCTGCAAGCAGAACACTCGAGTGTTCTGCTTGCAGCTGTTCCTTTTT
P75NTRshRNAR	AATTAAAAAGGAACAGCTGCAAGCAGAACACTCGAGTGTTCTGCTTGCAGCTGTTCC
NCAM1shRNAF	CCGGGCAATTCTGCATCCTACACCTCTCGAGAGGTGTAGGATGCAGAATTGCTTTTT
NCAM1shRNAR	AATTAAAAAGCAATTCTGCATCCTACACCTCTCGAGAGGTGTAGGATGCAGAATTGC
GRM2shRNAF	CCGGGCTACAACATCTTCACCTATCCTCGAGGATAGGTGAAGATGTTGTAGCTTTTT
GRM2shRNAR	AATTAAAAAGCTACAACATCTTCACCTATCCTCGAGGATAGGTGAAGATGTTGTAGC
E2F8shRNA1F	CCGGCCACTTATCAGGAGACGAATTTCTCGAGAAATTCGTCTCCTGATAAGTGTTTTTT
E2F8shRNA1R	AATTAAAAAACACTTATCAGGAGACGAATTTCTCGAGAAATTCGTCTCCTGATAAGTGG
E2F8shRNA2F	CCGGGAATTTCGGGCAGCTTCTGTACTCGAGTACAGAAGCTGCCCGAAATTCTTTTTT
E2F8shRNA2R	AATTAAAAAAGAATTTCGGGCAGCTTCTGTACTCGAGTACAGAAGCTGCCCGAAATTC
E2F8shRNA3F	CCGGATTCTGCACCCTTCCCAAGTACTCGAGTACTTGGGAAGGGTGCAGAATTTTTTT
E2F8shRNA3R	AATTAAAAAAATTCTGCACCCTTCCCAAGTACTCGAGTACTTGGGAAGGGTGCAGAAT
BMAL1gRNA1-F	CACCGGTCAGATTGAAAAGCGGCGT
BMAL1gRNA1-R	AAACACGCCGCTTTTCAATCTGAC
BMAL1gRNA2-F	CACCGCTCACAGTCAGATTGAAAAG
BMAL1gRNA2-R	AAACCTTTTCAATCTGACTGTGAGC
BMAL1gRNA3-F	CACCGTCAGATTGAAAAGCGGCGTC
BMAL1gRNA3-R	AAACGACGCCGCTTTTCAATCTGA
NR1D1gRNA1-F	CACCGGGAGCCACTGGAGCCAATGT
NR1D1gRNA1-R	AAACACATTGGCTCCAGTGGCTCC
NR1D1gRNA2-F	CACCGATCACCTACATTGGCTCCAG
NR1D1gRNA2-R	AAACCTGGAGCCAATGTAGGTGAT
NR1D1gRNA3-F	CACCGACTATAGAGGGATTCAGGGC
NR1D1gRNA2-R	AAACGCCCTGAATCCCTCTATAGT
